# Supplementary material for: 4-Hydr­oxy-N′-(3,5-dichloro-2-hydroxy­benzyl­idene)benzohydrazide
Source: Acta Crystallogr Sect E Struct Rep Online. 2009 Jun 6;65(Pt 7):o1503–4. doi: 10.1107/S1600536809020820 (PMC2969228; doi:10.1107/S1600536809020820)
Supplement: Supplementary file 2 [file e-65-o1503-Isup2.hkl]

# 
# h,k,l, Fc-squared, Fo-squared, sigma(Fo-squared) and status flag 
# 
data_I
_shelx_title ' P21c in P2(1)/c' 
_shelx_refln_list_code          4 
_shelx_F_calc_maximum      241.74 
_exptl_crystal_F_000       664.00 
_reflns_d_resolution_high  0.7828 
 
loop_ 
 _symmetry_equiv_pos_as_xyz 
 'x, y, z' 
 '-x, y+1/2, -z+1/2' 
 '-x, -y, -z' 
 'x, -y-1/2, z-1/2' 
 
_cell_length_a     8.0305 
_cell_length_b    13.5460 
_cell_length_c    13.4333 
_cell_angle_alpha  90.000 
_cell_angle_beta  107.247 
_cell_angle_gamma  90.000 
 
_shelx_F_squared_multiplier     1.000 
 
loop_ 
 _refln_index_h 
 _refln_index_k 
 _refln_index_l 
 _refln_F_squared_calc 
 _refln_F_squared_meas 
 _refln_F_squared_sigma 
 _refln_observed_status 
   1   0   0     1010.07      957.38     15.82 o 
   2   0   0        4.21        7.55      0.71 o 
   3   0   0      315.42      337.98      5.65 o 
   4   0   0      450.55      458.65      9.41 o 
   5   0   0      302.45      312.21      8.55 o 
   6   0   0       62.82       60.29      5.56 o 
   7   0   0      269.66      280.93     12.40 o 
   8   0   0       70.78       67.99      7.27 o 
   9   0   0       48.56       50.88      7.70 o 
   1   1   0      544.79      628.21      6.33 o 
   2   1   0     6480.26     6330.80     49.59 o 
   3   1   0      195.06      191.97      2.74 o 
   4   1   0      653.76      645.72      7.04 o 
   5   1   0       28.74       33.03      1.87 o 
   6   1   0      164.54      168.57      5.89 o 
   7   1   0        5.18        4.36      2.25 o 
   8   1   0       12.09        8.66      2.86 o 
   9   1   0        5.65        3.63      3.02 o 
   0   2   0      457.15      503.70      9.41 o 
   1   2   0      362.54      354.06      3.77 o 
   2   2   0    58440.55    40363.05    551.52 o 
   3   2   0        5.59        5.57      0.56 o 
   4   2   0       14.29       12.72      0.94 o 
   5   2   0      349.15      377.15      6.48 o 
   6   2   0       66.36       76.40      4.23 o 
   7   2   0      155.82      169.40      7.27 o 
   8   2   0       20.84       22.85      3.47 o 
   9   2   0       27.73       27.67      4.67 o 
   1   3   0      817.84      950.59      8.75 o 
   2   3   0    15654.02    14512.02    174.71 o 
   3   3   0       98.27      125.14      2.65 o 
   4   3   0     1123.43     1168.40     14.99 o 
   5   3   0        1.37        0.37      1.05 o 
   6   3   0       23.32       21.56      2.57 o 
   7   3   0        5.44        7.65      1.94 o 
   8   3   0        9.43        6.66      2.38 o 
   9   3   0        4.62        2.31      4.49 o 
   0   4   0     1791.44     1862.69     20.74 o 
   1   4   0     1095.81     1098.76     15.96 o 
   2   4   0      542.02      537.77      5.44 o 
   3   4   0     1336.36     1389.52     13.15 o 
   4   4   0     4493.88     4547.87     33.81 o 
   5   4   0       29.00       27.83      2.04 o 
   6   4   0        0.08        0.18      1.35 o 
   7   4   0        4.95        2.71      1.69 o 
   8   4   0        0.39       -2.42      1.73 o 
   9   4   0        4.36        3.21      2.72 o 
   1   5   0     1056.18     1217.45     12.41 o 
   2   5   0      136.97      122.11      2.38 o 
   3   5   0      208.39      245.57      3.57 o 
   4   5   0     2932.75     3000.08     25.99 o 
   5   5   0        2.25        5.26      1.22 o 
   6   5   0      270.48      242.77      5.40 o 
   7   5   0       58.91       61.95      3.83 o 
   8   5   0       64.04       68.46      5.74 o 
   9   5   0       27.96       36.82      4.84 o 
   0   6   0      853.03      815.67     12.70 o 
   1   6   0     2661.86     2847.56     24.63 o 
   2   6   0      767.00      793.79     10.02 o 
   3   6   0      698.43      730.05      7.62 o 
   4   6   0      128.33      129.48      4.08 o 
   5   6   0       47.62       46.65      2.42 o 
   6   6   0     1220.38     1215.63     14.46 o 
   7   6   0       18.47       26.87      2.94 o 
   8   6   0        6.94        8.34      3.02 o 
   9   6   0        0.18       -3.71      2.67 o 
   1   7   0      768.40      858.29      8.60 o 
   2   7   0       54.37       56.78      1.96 o 
   3   7   0       31.19       24.71      1.47 o 
   4   7   0      170.78      169.91      4.74 o 
   5   7   0      105.69      105.22      4.15 o 
   6   7   0      101.97      105.50      3.86 o 
   7   7   0       23.46       24.83      4.92 o 
   8   7   0       12.38       11.89      7.91 o 
   0   8   0     4632.71     4660.74     78.25 o 
   1   8   0     1896.45     1979.85     16.86 o 
   2   8   0      195.12      184.15      3.54 o 
   3   8   0      102.33      103.50      3.12 o 
   4   8   0        0.72        0.42      1.18 o 
   5   8   0        3.38        1.16      1.50 o 
   6   8   0        7.19        8.45      2.13 o 
   7   8   0        4.13        1.05      2.25 o 
   8   8   0      414.81      393.83     12.99 o 
   1   9   0       80.09       85.51      4.53 o 
   2   9   0      167.39      163.13      3.54 o 
   3   9   0       45.41       45.46      2.13 o 
   4   9   0      167.15      168.38      6.53 o 
   5   9   0       70.07       74.01      7.06 o 
   6   9   0        6.88        9.74      2.38 o 
   7   9   0       21.70       20.50      3.77 o 
   8   9   0       51.93       52.34      5.74 o 
   0  10   0        5.22        8.30      2.99 o 
   1  10   0       59.54       67.41      2.55 o 
   2  10   0      552.04      582.27      7.62 o 
   3  10   0      214.02      232.42      4.60 o 
   4  10   0        9.08       10.12      1.99 o 
   5  10   0       13.80       10.67      2.86 o 
   6  10   0       94.96      102.22      5.18 o 
   7  10   0       16.07       20.57      3.29 o 
   1  11   0      155.47      162.10      3.97 o 
   2  11   0      246.89      260.10      4.54 o 
   3  11   0      108.16      119.80      3.16 o 
   4  11   0       32.14       37.40      4.07 o 
   5  11   0        4.40       -0.37      2.36 o 
   6  11   0        0.47        0.81      2.05 o 
   7  11   0        2.03        3.55      2.69 o 
   0  12   0       82.54       85.67      5.11 o 
   1  12   0        0.24       -0.55      1.13 o 
   2  12   0       18.83       22.39      1.79 o 
   3  12   0        0.11       -0.97      1.60 o 
   4  12   0        6.06        0.20      2.99 o 
   5  12   0        0.33       -1.31      2.36 o 
   6  12   0        0.64       -0.14      2.67 o 
   7  12   0        0.01        0.62      2.50 o 
   1  13   0       30.80       35.81      3.83 o 
   2  13   0        0.18        0.53      1.11 o 
   3  13   0       11.70       10.57      2.44 o 
   4  13   0        8.13        8.12      2.98 o 
   5  13   0        0.33        3.06      2.86 o 
   6  13   0       14.77       12.50      3.77 o 
   0  14   0      104.91      106.72      6.19 o 
   1  14   0        4.64        3.25      1.63 o 
   2  14   0       26.68       22.57      2.26 o 
   3  14   0       34.70       35.56      4.51 o 
   4  14   0       16.64       22.27      4.07 o 
   5  14   0        4.26        7.11      3.28 o 
   1  15   0        2.20        1.76      1.64 o 
   2  15   0        0.05        1.73      1.64 o 
   3  15   0       36.41       29.08      6.84 o 
   4  15   0       38.48       38.48      7.70 o 
   0  16   0      102.26      108.94      6.93 o 
   1  16   0       20.06       21.01      2.68 o 
   2  16   0       61.76       40.62      8.12 o 
   3  16   0        3.73        2.99      4.70 o 
   1  17   0        6.28        6.52      2.70 o 
  -9   1   1        1.13       -2.99      2.42 o 
  -8   1   1       17.23       20.52      3.33 o 
  -7   1   1       29.64       24.59      3.42 o 
  -6   1   1        2.65        3.63      1.51 o 
  -5   1   1      407.28      383.32      5.06 o 
  -4   1   1       16.70       16.81      1.00 o 
  -3   1   1     1651.65     1628.10     17.21 o 
  -2   1   1     7817.36     7570.52     81.78 o 
  -1   1   1      403.79      400.23      5.28 o 
   0   1   1     2424.09     2305.27     32.50 o 
   1   1   1     1625.08     1496.18     12.55 o 
   2   1   1    22198.83    18362.40    165.05 o 
   3   1   1      561.34      549.44      7.10 o 
   4   1   1     1634.93     1756.93     15.81 o 
   5   1   1      784.01      753.45     20.52 o 
   6   1   1      625.57      649.65     13.30 o 
   7   1   1        2.36        4.70      2.99 o 
   8   1   1        0.85        0.51      2.36 o 
   9   1   1       15.39       11.17      3.59 o 
  -9   2   1        0.42       -0.53      2.99 o 
  -8   2   1        0.54        0.59      2.08 o 
  -7   2   1        0.35        0.21      1.81 o 
  -6   2   1        8.39       11.12      1.95 o 
  -5   2   1      554.46      558.34     12.92 o 
  -4   2   1     3614.53     3655.42     30.04 o 
  -3   2   1     4530.54     4455.84     35.83 o 
  -2   2   1      762.96      714.39      7.93 o 
  -1   2   1       31.12       33.09      1.23 o 
   0   2   1    10506.02     9041.38     98.54 o 
   1   2   1      147.03      145.24      2.72 o 
   2   2   1        0.76        0.71      1.34 o 
   3   2   1     2330.57     2229.30     75.93 o 
   4   2   1      176.76      193.08      4.21 o 
   5   2   1      417.55      441.37      8.34 o 
   6   2   1      245.25      258.22     15.82 o 
   7   2   1      101.21       88.96      5.28 o 
   8   2   1        2.09        1.71      2.36 o 
   9   2   1        1.82        4.46      3.16 o 
  -9   3   1        6.66        1.56      2.45 o 
  -8   3   1       16.08       15.24      2.63 o 
  -7   3   1       10.63       11.82      2.01 o 
  -6   3   1       92.61       92.39      3.70 o 
  -5   3   1      131.52      149.07      3.52 o 
  -4   3   1     1696.24     1694.81     15.39 o 
  -3   3   1      550.23      522.89      8.32 o 
  -2   3   1     9400.25     9466.58     73.79 o 
  -1   3   1       43.30       43.76      1.55 o 
   0   3   1      490.52      562.52      5.71 o 
   1   3   1      104.96       99.20      1.81 o 
   2   3   1      198.34      175.45      2.28 o 
   3   3   1     2789.47     2860.29     27.16 o 
   4   3   1     8337.13     8006.82    139.95 o 
   5   3   1      492.81      530.95      8.47 o 
   6   3   1        0.08        0.35      1.64 o 
   7   3   1       12.00        8.65      2.56 o 
   8   3   1       45.69       32.88      3.44 o 
   9   3   1       31.14       27.43      3.58 o 
  -9   4   1        1.79        1.06      2.56 o 
  -8   4   1       21.68       28.99      5.99 o 
  -7   4   1       53.76       47.60      3.26 o 
  -6   4   1      492.03      452.31      7.14 o 
  -5   4   1      454.00      442.51      6.62 o 
  -4   4   1        3.31        5.38      0.87 o 
  -3   4   1     1134.57     1085.65     10.60 o 
  -2   4   1      479.05      425.56      5.37 o 
  -1   4   1     9939.21     9476.51     65.93 o 
   0   4   1     2411.32     2371.58     16.34 o 
   1   4   1     5168.89     5132.34     36.46 o 
   2   4   1     1964.51     1968.29     15.12 o 
   3   4   1     1587.21     1660.84     15.74 o 
   4   4   1      914.30      971.85      9.68 o 
   5   4   1        1.49        0.31      0.94 o 
   6   4   1      155.38      166.13      5.32 o 
   7   4   1       40.20       41.73      3.40 o 
   8   4   1       91.91      103.52      5.17 o 
   9   4   1       16.77       18.98      3.25 o 
  -9   5   1        7.70       -1.00      3.21 o 
  -8   5   1       50.42       60.14      8.55 o 
  -7   5   1       50.98       77.25      5.44 o 
  -6   5   1      782.54      774.36     10.33 o 
  -5   5   1      161.98      171.68      4.64 o 
  -4   5   1     3175.57     3168.85     27.32 o 
  -3   5   1      270.16      272.92      4.10 o 
  -2   5   1       99.15      102.65      2.08 o 
  -1   5   1       36.01       31.01      1.19 o 
   0   5   1     1445.49     1562.45     14.22 o 
   1   5   1     2140.08     2252.14     21.85 o 
   2   5   1     1853.85     1805.66     14.37 o 
   3   5   1     1379.80     1512.62     11.44 o 
   4   5   1      774.06      751.92      8.27 o 
   5   5   1       16.74       18.49      2.47 o 
   6   5   1     1080.71     1013.53     37.83 o 
   7   5   1        2.15        4.09      2.47 o 
   8   5   1        4.04        2.73      2.98 o 
   9   5   1        8.68        5.52      3.16 o 
  -9   6   1        2.93        4.21      2.86 o 
  -8   6   1      186.87      159.13      7.86 o 
  -7   6   1        3.11       -1.28      2.12 o 
  -6   6   1       64.57       60.39      4.35 o 
  -5   6   1      138.74      141.94      4.33 o 
  -4   6   1        2.21        3.93      0.93 o 
  -3   6   1     1263.19     1363.03     13.51 o 
  -2   6   1       41.96       61.11      2.13 o 
  -1   6   1      770.96      745.17      7.44 o 
   0   6   1      324.41      360.31      4.54 o 
   1   6   1      184.91      146.91      2.70 o 
   2   6   1       86.65       76.51      2.35 o 
   3   6   1        0.25        1.57      0.61 o 
   4   6   1      113.98      106.22      2.90 o 
   5   6   1      383.04      386.54      6.77 o 
   6   6   1      613.51      633.87     15.80 o 
   7   6   1        5.70        9.92      2.44 o 
   8   6   1       32.28       27.22      4.54 o 
  -9   7   1        0.09       -3.84      2.56 o 
  -8   7   1       11.09        7.37      3.16 o 
  -7   7   1       64.85       62.20      5.28 o 
  -6   7   1      651.02      617.18     11.24 o 
  -5   7   1       12.73       10.48      1.81 o 
  -4   7   1       51.36       52.25      2.21 o 
  -3   7   1      795.14      811.76      9.36 o 
  -2   7   1     1550.37     1591.14     13.86 o 
  -1   7   1     2332.68     2425.71     29.46 o 
   0   7   1     1224.98     1195.29     18.33 o 
   1   7   1     1969.29     2140.17     17.51 o 
   2   7   1       43.99       45.97      1.71 o 
   3   7   1       45.94       48.88      1.66 o 
   4   7   1       14.42        9.61      1.73 o 
   5   7   1       30.67       33.03      2.34 o 
   6   7   1       27.87       25.81      2.40 o 
   7   7   1       47.28       47.06      3.76 o 
   8   7   1      201.65      200.51     12.40 o 
  -8   8   1      110.71       98.62      6.93 o 
  -7   8   1        0.02       -2.51      1.80 o 
  -6   8   1       21.45       21.95      5.17 o 
  -5   8   1        3.17        2.14      2.14 o 
  -4   8   1       36.13       35.96      2.58 o 
  -3   8   1      298.42      295.88      5.19 o 
  -2   8   1        5.74        5.71      1.03 o 
  -1   8   1        2.66        1.40      0.89 o 
   0   8   1        0.40        0.02      0.94 o 
   1   8   1      102.14      131.60      2.97 o 
   2   8   1      190.88      198.28      3.59 o 
   3   8   1       13.33       14.05      1.20 o 
   4   8   1       66.61       62.86      4.75 o 
   5   8   1        2.57        2.02      1.28 o 
   6   8   1       12.79        6.74      1.81 o 
   7   8   1       22.75       16.76      3.77 o 
   8   8   1       55.93       51.41      7.48 o 
  -8   9   1       82.00       75.48      6.50 o 
  -7   9   1       21.41       22.17      3.12 o 
  -6   9   1      114.61      100.45      6.02 o 
  -5   9   1      271.24      268.47      8.75 o 
  -4   9   1      209.26      204.03      7.26 o 
  -3   9   1      615.92      645.01     11.54 o 
  -2   9   1       77.66       86.97      2.65 o 
  -1   9   1        0.04        1.82      1.17 o 
   0   9   1      164.98      160.07      3.93 o 
   1   9   1        9.30       11.06      1.24 o 
   2   9   1        1.36        0.71      0.77 o 
   3   9   1       16.13       14.02      1.29 o 
   4   9   1        0.45        0.27      1.36 o 
   5   9   1      196.50      187.73      5.80 o 
   6   9   1        6.99        9.72      3.45 o 
   7   9   1       58.34       65.27      5.59 o 
   8   9   1        5.63        6.41      3.28 o 
  -8  10   1        2.45        3.63      3.33 o 
  -7  10   1        8.44        5.72      2.78 o 
  -6  10   1      126.19      103.48      6.35 o 
  -5  10   1      204.91      199.95      7.86 o 
  -4  10   1       50.40       49.17      4.23 o 
  -3  10   1      242.22      222.21      4.90 o 
  -2  10   1       16.30       13.59      1.68 o 
  -1  10   1        5.14       10.32      1.59 o 
   0  10   1        1.62       -0.55      1.01 o 
   1  10   1       97.69       96.14      2.91 o 
   2  10   1       77.88       80.80      2.53 o 
   3  10   1        3.22        1.88      1.30 o 
   4  10   1       58.97       62.00      4.38 o 
   5  10   1        5.00        7.15      2.05 o 
   6  10   1        1.74        3.39      2.05 o 
   7  10   1        0.87        0.52      2.67 o 
  -7  11   1       26.29       34.58      4.10 o 
  -6  11   1        7.95        4.49      3.02 o 
  -5  11   1      211.95      226.61     10.90 o 
  -4  11   1      304.50      298.26     17.96 o 
  -3  11   1       41.56       48.41      3.27 o 
  -2  11   1       10.67       12.58      1.69 o 
  -1  11   1        7.73        6.36      1.55 o 
   0  11   1       53.91       52.41      3.27 o 
   1  11   1      313.24      302.06      4.88 o 
   2  11   1       67.66       69.85      2.71 o 
   3  11   1      223.35      235.93      8.58 o 
   4  11   1       84.14       88.53      3.70 o 
   5  11   1      126.07      109.24      6.35 o 
   6  11   1       17.84       15.84      2.83 o 
   7  11   1       12.08        7.23      3.16 o 
  -7  12   1       80.17       83.01      5.42 o 
  -6  12   1        0.01        2.82      2.99 o 
  -5  12   1        2.78        3.21      2.72 o 
  -4  12   1       70.65       62.22      5.11 o 
  -3  12   1       22.77       24.70      2.80 o 
  -2  12   1       56.49       54.58      3.09 o 
  -1  12   1      373.87      395.21      8.71 o 
   0  12   1       28.87       29.34      2.48 o 
   1  12   1        3.42        3.98      1.21 o 
   2  12   1        2.32        0.85      1.00 o 
   3  12   1        5.06        3.45      1.59 o 
   4  12   1        7.46        6.90      2.30 o 
   5  12   1        3.67        0.75      5.34 o 
   6  12   1       45.27       49.68      5.06 o 
  -6  13   1      157.75      155.50      8.47 o 
  -5  13   1      146.68      171.04     11.54 o 
  -4  13   1        3.32        2.14      2.72 o 
  -3  13   1        0.18       -1.97      3.42 o 
  -2  13   1       94.49       88.30      4.26 o 
  -1  13   1      270.02      279.19      6.40 o 
   0  13   1        1.12       -1.02      1.36 o 
   1  13   1      143.98      159.98      4.89 o 
   2  13   1      177.89      184.27      4.22 o 
   3  13   1      245.72      244.58      7.31 o 
   4  13   1       27.09       28.25      3.44 o 
   5  13   1       12.74       16.70      3.70 o 
   6  13   1        3.33        5.30      2.50 o 
  -5  14   1       25.43       32.61      4.92 o 
  -4  14   1        0.02       -1.22      2.86 o 
  -3  14   1       19.89       20.11      4.01 o 
  -2  14   1       44.89       43.17      3.08 o 
  -1  14   1       27.79       28.78      5.17 o 
   0  14   1        3.87        2.04      2.28 o 
   1  14   1       23.56       28.98      4.69 o 
   2  14   1       20.02       21.31      2.16 o 
   3  14   1        0.06       -2.26      2.56 o 
   4  14   1       16.72       17.10      5.99 o 
   5  14   1       43.00       45.75      8.55 o 
  -5  15   1        1.41        4.26      3.47 o 
  -4  15   1      106.60      110.70      7.40 o 
  -3  15   1       29.20       34.43      4.68 o 
  -2  15   1        6.41        5.04      2.64 o 
  -1  15   1       25.90       25.88      3.25 o 
   0  15   1        6.43        3.41      2.72 o 
   1  15   1      185.89      189.88      6.89 o 
   2  15   1        0.10       -2.71      1.91 o 
   3  15   1       11.60       10.66      3.85 o 
   4  15   1       24.36       18.39      6.41 o 
  -3  16   1       52.67       57.72      8.98 o 
  -2  16   1        2.50        4.08      2.27 o 
  -1  16   1        1.27        0.00      2.07 o 
   0  16   1        1.11       -2.12      2.21 o 
   1  16   1        1.00        0.13      2.29 o 
   2  16   1        9.87        9.78      3.16 o 
   3  16   1       10.98        8.12      5.99 o 
  -1  17   1        6.74        3.39      2.67 o 
   0  17   1        3.51        5.20      2.74 o 
   1  17   1        4.05        2.43      2.41 o 
 -10   0   2        1.71       -2.99      3.42 o 
  -9   0   2       28.37       13.68      4.70 o 
  -8   0   2       10.06        4.70      3.42 o 
  -7   0   2      105.41       82.53      6.41 o 
  -6   0   2       61.80       50.88      4.70 o 
  -5   0   2      454.77      427.46      7.79 o 
  -4   0   2      587.81      556.33      8.88 o 
  -3   0   2     1191.10     1120.06     14.50 o 
  -2   0   2     4205.46     4087.34     64.14 o 
  -1   0   2      151.50      165.05      4.28 o 
   0   0   2     1132.72     1121.57     18.39 o 
   1   0   2     8106.79     7522.42     82.84 o 
   2   0   2     1288.52     1348.71     16.50 o 
   3   0   2       77.00       63.42      1.67 o 
   4   0   2       22.18       25.16      1.49 o 
   5   0   2      167.85      160.35      8.12 o 
   6   0   2      238.36      253.13     11.54 o 
   7   0   2      602.19      610.60     19.67 o 
   8   0   2       20.18       21.38      5.13 o 
   9   0   2       18.97       15.39      5.56 o 
 -10   1   2        2.21        0.00      4.28 o 
  -9   1   2        1.62       -0.43      2.56 o 
  -8   1   2       13.65       16.95      3.02 o 
  -7   1   2       13.81       16.85      3.63 o 
  -6   1   2       26.76       30.35      1.94 o 
  -5   1   2       10.50        9.81      1.05 o 
  -4   1   2      166.07      156.69      2.81 o 
  -3   1   2      547.55      553.24      5.95 o 
  -2   1   2     1390.22     1494.01     14.94 o 
  -1   1   2     6832.38     6464.95     86.80 o 
   0   1   2      594.76      630.26      8.15 o 
   1   1   2     9758.83     8850.27     68.64 o 
   2   1   2     1166.35     1060.50      9.63 o 
   3   1   2     1409.83     1436.46     15.40 o 
   4   1   2        0.66        0.39      1.92 o 
   5   1   2      306.83      315.65     21.59 o 
   6   1   2       13.88       12.59      2.56 o 
   7   1   2      140.07      145.45      7.70 o 
   8   1   2       80.47       83.35      5.89 o 
   9   1   2        1.35       -2.32      2.86 o 
 -10   2   2       58.17       58.89      6.05 o 
  -9   2   2        0.14        1.69      2.57 o 
  -8   2   2        0.03       -2.07      1.55 o 
  -7   2   2        0.42        0.83      1.30 o 
  -6   2   2      134.82      144.23      3.59 o 
  -5   2   2      423.60      412.40      5.12 o 
  -4   2   2      393.94      401.22      5.18 o 
  -3   2   2      323.70      323.95      4.13 o 
  -2   2   2      968.73     1044.68     11.16 o 
  -1   2   2      648.69      697.70     12.47 o 
   0   2   2     3050.28     2909.42     26.90 o 
   1   2   2       46.32       52.39      1.97 o 
   2   2   2      106.23      105.20      2.63 o 
   3   2   2     1397.39     1345.87     20.00 o 
   4   2   2      537.33      603.93      7.17 o 
   5   2   2      772.07      804.64     17.75 o 
   6   2   2       46.16       40.90      7.70 o 
   7   2   2       16.84       12.22      2.98 o 
   8   2   2       32.58       33.25      4.38 o 
   9   2   2       27.32       30.76      4.68 o 
  -9   3   2        1.89        0.86      2.42 o 
  -8   3   2        5.03        6.41      2.72 o 
  -7   3   2        0.27       -1.04      1.24 o 
  -6   3   2       11.78        6.99      1.26 o 
  -5   3   2        1.01        0.02      0.63 o 
  -4   3   2       15.77        9.53      0.97 o 
  -3   3   2      260.83      260.77      3.66 o 
  -2   3   2       12.31       24.06      1.44 o 
  -1   3   2     3626.68     3588.12     64.31 o 
   0   3   2     1658.36     1732.86     14.80 o 
   1   3   2     1100.13     1128.64      9.23 o 
   2   3   2      235.97      228.78      3.63 o 
   3   3   2      375.06      411.67      6.56 o 
   4   3   2       42.90       34.77      2.41 o 
   5   3   2      103.15      123.47      3.83 o 
   6   3   2      209.88      188.30      6.93 o 
   7   3   2        8.18        5.28      2.56 o 
   8   3   2        9.31        6.55      2.86 o 
   9   3   2       22.18       24.66      3.61 o 
  -9   4   2       29.57       31.34      8.77 o 
  -8   4   2      148.21      159.04      7.54 o 
  -7   4   2       27.78       35.14      3.93 o 
  -6   4   2        5.38        5.39      1.91 o 
  -5   4   2       67.07       64.44      3.70 o 
  -4   4   2      481.59      533.16      6.51 o 
  -3   4   2        5.07        4.40      0.84 o 
  -2   4   2      324.74      338.63      6.63 o 
  -1   4   2      256.89      258.88      3.84 o 
   0   4   2      289.59      282.15      4.82 o 
   1   4   2      115.39      113.61      2.28 o 
   2   4   2      939.73     1002.07      8.85 o 
   3   4   2     1213.16     1332.30     11.39 o 
   4   4   2        4.09        4.59      1.10 o 
   5   4   2       58.75       70.33      3.13 o 
   6   4   2      145.49      138.83      6.15 o 
   7   4   2        1.62       10.76      2.30 o 
   8   4   2        5.23        0.26      2.13 o 
   9   4   2       22.07       23.03      3.60 o 
  -9   5   2        0.50        3.42      2.72 o 
  -8   5   2      224.73      249.24      9.52 o 
  -7   5   2        8.49        7.49      7.27 o 
  -6   5   2        0.62        1.90      1.38 o 
  -5   5   2      194.32      200.55      4.89 o 
  -4   5   2       13.25       12.76      1.16 o 
  -3   5   2      408.68      437.12      6.51 o 
  -2   5   2      189.57      185.72      3.16 o 
  -1   5   2      331.82      292.40      4.69 o 
   0   5   2     1394.68     1382.44     16.49 o 
   1   5   2     2302.06     2492.64     21.47 o 
   2   5   2        9.37        6.80      0.90 o 
   3   5   2      207.50      217.76      3.39 o 
   4   5   2      409.71      391.73      5.53 o 
   5   5   2       18.17       19.72      1.91 o 
   6   5   2       60.13       53.59      3.56 o 
   7   5   2       12.31       19.46      2.77 o 
   8   5   2       56.34       51.72      4.25 o 
  -9   6   2        2.12       -0.25      2.86 o 
  -8   6   2      136.85      134.96      7.40 o 
  -7   6   2      174.61      183.54     10.76 o 
  -6   6   2      167.15      180.94      6.93 o 
  -5   6   2      649.14      638.32      9.83 o 
  -4   6   2      109.45       98.61      3.22 o 
  -3   6   2      187.38      198.77      3.66 o 
  -2   6   2      283.50      296.22      4.57 o 
  -1   6   2       14.87       21.84      1.43 o 
   0   6   2      290.93      326.99      4.72 o 
   1   6   2     1284.15     1516.18     14.42 o 
   2   6   2       44.17       50.28      5.01 o 
   3   6   2       65.99       58.63      2.10 o 
   4   6   2      147.86      158.78      3.55 o 
   5   6   2        1.41        1.75      1.08 o 
   6   6   2        6.20        7.47      2.01 o 
   7   6   2       58.97       58.99      4.08 o 
   8   6   2       50.56       44.79      4.08 o 
  -9   7   2       16.08       15.20      3.90 o 
  -8   7   2       73.38       80.63      6.19 o 
  -7   7   2       68.47       73.65      4.76 o 
  -6   7   2      963.71      935.24     23.95 o 
  -5   7   2       78.76       86.84      9.19 o 
  -4   7   2      157.15      157.95      3.90 o 
  -3   7   2        1.21        2.53      0.81 o 
  -2   7   2      234.21      228.10      4.52 o 
  -1   7   2     1600.19     1773.89     24.47 o 
   0   7   2      560.07      608.63      7.52 o 
   1   7   2      156.46      124.53      2.65 o 
   2   7   2     1391.08     1362.40     13.82 o 
   3   7   2      531.28      525.17      7.05 o 
   4   7   2        2.72        2.73      1.18 o 
   5   7   2       47.50       47.70      2.44 o 
   6   7   2        3.42        2.00      1.73 o 
   7   7   2        5.87        6.49      3.81 o 
   8   7   2       77.84       74.21      8.98 o 
  -8   8   2        3.11        2.70      5.56 o 
  -7   8   2       72.53       66.16      6.18 o 
  -6   8   2      301.44      316.17      9.80 o 
  -5   8   2      304.35      302.21     11.76 o 
  -4   8   2      643.86      646.56     10.18 o 
  -3   8   2      985.31      980.28     13.64 o 
  -2   8   2      155.04      147.36      3.55 o 
  -1   8   2     2379.06     2587.45     42.11 o 
   0   8   2      187.71      184.77      3.76 o 
   1   8   2      385.50      350.20      4.95 o 
   2   8   2      127.10      126.69      3.35 o 
   3   8   2        6.47        1.71      1.30 o 
   4   8   2        4.31        4.16      1.47 o 
   5   8   2      240.02      244.95      7.08 o 
   6   8   2       20.94       25.91      2.61 o 
   7   8   2       11.85       13.35      2.79 o 
   8   8   2        1.12        2.89      3.16 o 
  -8   9   2       34.07       30.03      4.81 o 
  -7   9   2       85.71       80.40      4.77 o 
  -6   9   2       48.24       42.12      4.23 o 
  -5   9   2       32.19       31.97      4.70 o 
  -4   9   2     1558.09     1503.00     18.77 o 
  -3   9   2      421.95      429.42      8.49 o 
  -2   9   2      428.39      441.73     15.98 o 
  -1   9   2       13.69        8.32      1.73 o 
   0   9   2      346.87      341.03      5.98 o 
   1   9   2      558.98      559.65      6.97 o 
   2   9   2      148.95      142.88      3.70 o 
   3   9   2        8.39       10.51      1.59 o 
   4   9   2       23.55       23.25      2.17 o 
   5   9   2        6.05       11.66      1.71 o 
   6   9   2       46.27       42.98      3.15 o 
   7   9   2       29.99       32.89      7.06 o 
  -8  10   2       34.99       41.67      5.28 o 
  -7  10   2        5.10        3.42      2.22 o 
  -6  10   2       48.76       57.44      5.14 o 
  -5  10   2      168.86      181.59      8.77 o 
  -4  10   2      559.41      542.15     17.75 o 
  -3  10   2     1226.43     1220.85     27.33 o 
  -2  10   2      351.79      358.45      7.89 o 
  -1  10   2      209.12      213.70      5.84 o 
   0  10   2       78.96       83.88      4.86 o 
   1  10   2      205.11      227.79      5.00 o 
   2  10   2       17.05       22.17      1.94 o 
   3  10   2      468.11      461.26      8.05 o 
   4  10   2       47.44       55.07      3.05 o 
   5  10   2       43.79       54.72      2.90 o 
   6  10   2        2.12        1.11      2.13 o 
   7  10   2        7.16        5.13      3.02 o 
  -7  11   2       68.28       79.41      6.50 o 
  -6  11   2       53.78       52.10      5.14 o 
  -5  11   2        0.87        1.26      2.36 o 
  -4  11   2       68.93       65.43      4.98 o 
  -3  11   2       56.71       54.24      3.51 o 
  -2  11   2     1401.10     1404.07     18.74 o 
  -1  11   2      181.35      178.43      6.80 o 
   0  11   2      220.95      233.09      6.24 o 
   1  11   2        5.91        3.48      1.91 o 
   2  11   2       35.94       37.30      2.62 o 
   3  11   2        7.86        6.93      1.66 o 
   4  11   2        3.28        1.51      1.59 o 
   5  11   2       22.17       17.94      3.03 o 
   6  11   2       31.54       28.88      3.46 o 
   7  11   2       13.90       11.54      5.34 o 
  -7  12   2        5.05        5.54      7.91 o 
  -6  12   2       98.24      114.23      7.24 o 
  -5  12   2       35.10       24.33      5.77 o 
  -4  12   2       49.59       56.34      4.84 o 
  -3  12   2      102.54      101.48      4.76 o 
  -2  12   2      586.97      559.61     10.69 o 
  -1  12   2      148.44      153.24      9.41 o 
   0  12   2      164.38      147.48      6.80 o 
   1  12   2       11.94       10.37      2.80 o 
   2  12   2        9.22        7.52      2.53 o 
   3  12   2        4.20        2.66      1.74 o 
   4  12   2        1.26       -0.92      1.55 o 
   5  12   2        9.48       10.82      3.86 o 
   6  12   2        2.69        1.56      2.38 o 
  -6  13   2        5.44        3.22      4.70 o 
  -5  13   2      103.57       96.96      6.80 o 
  -4  13   2       51.90       60.28      7.91 o 
  -3  13   2       11.47        9.35      2.44 o 
  -2  13   2      101.78      103.38      8.14 o 
  -1  13   2       29.41       31.27      5.13 o 
   0  13   2      171.03      154.52      7.24 o 
   1  13   2        4.17        3.38      1.76 o 
   2  13   2        9.07       10.68      3.83 o 
   3  13   2        9.82       11.85      2.75 o 
   4  13   2      144.62      146.10      7.67 o 
   5  13   2       19.50       27.28      4.51 o 
   6  13   2        0.61        1.22      2.98 o 
  -5  14   2       14.08       11.97      3.93 o 
  -4  14   2      157.52      153.88      8.01 o 
  -3  14   2       32.11       33.34      5.24 o 
  -2  14   2       32.34       31.78      3.56 o 
  -1  14   2        0.69       -0.83      3.21 o 
   0  14   2      375.64      361.94      9.11 o 
   1  14   2       15.01       12.84      2.75 o 
   2  14   2       78.95       66.66      4.51 o 
   3  14   2        9.01        8.64      3.39 o 
   4  14   2       11.27        4.50      4.28 o 
   5  14   2       19.49       17.46      4.07 o 
  -5  15   2       85.31       92.36     10.26 o 
  -4  15   2       13.78       28.34      7.27 o 
  -3  15   2       35.73       43.75      8.77 o 
  -2  15   2        0.08        0.41      2.01 o 
  -1  15   2        8.55        6.08      2.27 o 
   0  15   2      129.00      127.96      5.74 o 
   1  15   2       52.28       54.19      4.36 o 
   2  15   2        0.02       -1.03      2.98 o 
   3  15   2       20.10       33.27      5.34 o 
   4  15   2        4.83        0.84      3.63 o 
  -3  16   2       41.02       44.51      5.44 o 
  -2  16   2       95.49      104.80      8.47 o 
  -1  16   2       18.52       25.85      3.88 o 
   0  16   2       26.01       25.58      3.51 o 
   1  16   2       16.88       10.97      4.40 o 
   2  16   2      125.18      122.91      7.97 o 
  -1  17   2       57.43       70.04      9.15 o 
   0  17   2       26.93       28.42      6.50 o 
   1  17   2       22.93       31.21      7.70 o 
 -10   1   3       51.61       45.62      5.44 o 
  -9   1   3       72.09       71.94      5.59 o 
  -8   1   3       14.58        7.70      1.97 o 
  -7   1   3      134.18      153.57      4.93 o 
  -6   1   3       17.42       19.74      1.32 o 
  -5   1   3       87.43       93.30      2.62 o 
  -4   1   3       96.84      100.30      2.53 o 
  -3   1   3      589.90      561.73      6.10 o 
  -2   1   3     5682.76     5361.35     42.88 o 
  -1   1   3     2560.53     2663.81     21.85 o 
   0   1   3       98.66      111.94      2.13 o 
   1   1   3      322.26      347.15      4.58 o 
   2   1   3       54.82       42.26      2.81 o 
   3   1   3      471.27      462.81      5.31 o 
   4   1   3        0.17        0.37      1.00 o 
   5   1   3       57.51       55.04      5.34 o 
   6   1   3      106.18      104.58      5.44 o 
   7   1   3       22.61       24.18      3.63 o 
   8   1   3       11.66        3.28      5.13 o 
   9   1   3       21.49       23.17      4.51 o 
 -10   2   3       85.91       77.39      9.41 o 
  -9   2   3        7.05        0.71      5.13 o 
  -8   2   3       31.52       32.22      4.28 o 
  -7   2   3      273.41      297.18      6.88 o 
  -6   2   3      314.24      332.21      5.67 o 
  -5   2   3        2.26        4.78      0.89 o 
  -4   2   3       44.03       45.34      1.91 o 
  -3   2   3     1196.90     1225.94     13.54 o 
  -2   2   3     1674.92     1670.55     33.14 o 
  -1   2   3     1243.21     1304.79     11.70 o 
   0   2   3       66.17       78.82      3.16 o 
   1   2   3     1431.76     1400.38     14.05 o 
   2   2   3      881.94      882.73     12.44 o 
   3   2   3       96.56       97.85      4.22 o 
   4   2   3      136.79      132.91      3.89 o 
   5   2   3      139.56      135.77      7.91 o 
   6   2   3       31.15       25.72      3.33 o 
   7   2   3        0.44        0.43      2.42 o 
   8   2   3        6.95        3.21      4.06 o 
   9   2   3       14.20       12.10      3.90 o 
 -10   3   3        9.72        8.64      3.77 o 
  -9   3   3       56.81       59.70      6.41 o 
  -8   3   3      237.75      255.72      9.06 o 
  -7   3   3        0.00        1.28      1.81 o 
  -6   3   3       30.81       30.73      1.92 o 
  -5   3   3      111.23      122.99      2.92 o 
  -4   3   3      361.00      332.91      4.66 o 
  -3   3   3      520.51      542.88      8.13 o 
  -2   3   3     1013.47      988.70     13.73 o 
  -1   3   3     2279.29     2238.28     19.17 o 
   0   3   3     3920.62     3715.49     36.62 o 
   1   3   3     3487.41     3341.32     33.27 o 
   2   3   3      110.83      117.78      2.41 o 
   3   3   3        4.52        9.06      3.65 o 
   4   3   3      787.39      816.65      9.44 o 
   5   3   3        3.68        2.57      2.14 o 
   6   3   3       12.79       20.33      3.16 o 
   7   3   3       46.11       58.00      7.91 o 
   8   3   3       16.63       20.48      6.84 o 
  -9   4   3       58.43       64.21      5.72 o 
  -8   4   3      551.00      572.14     14.50 o 
  -7   4   3        0.03       -1.01      1.55 o 
  -6   4   3       60.48       52.54      3.94 o 
  -5   4   3      232.93      249.31      6.47 o 
  -4   4   3      283.30      294.98      4.38 o 
  -3   4   3      689.28      709.59      8.09 o 
  -2   4   3      154.82      142.09      4.28 o 
  -1   4   3     5181.41     5086.92     60.24 o 
   0   4   3     5344.63     5182.74    109.33 o 
   1   4   3       22.04       29.25      1.08 o 
   2   4   3       14.57       16.81      1.12 o 
   3   4   3      832.84      872.18     11.51 o 
   4   4   3      549.53      563.08     12.69 o 
   5   4   3       19.50       23.51      2.86 o 
   6   4   3      103.92      104.29      5.72 o 
   7   4   3        5.38        6.41      2.86 o 
   8   4   3        7.36       14.77      2.96 o 
  -9   5   3        2.62        3.21      3.02 o 
  -8   5   3       31.47       22.97      3.93 o 
  -7   5   3      110.31      115.03      4.74 o 
  -6   5   3      363.76      362.77      9.43 o 
  -5   5   3      187.28      195.80      4.65 o 
  -4   5   3      907.02      909.91      9.88 o 
  -3   5   3       17.05       26.23      1.38 o 
  -2   5   3      459.94      452.09      7.99 o 
  -1   5   3      872.56      823.66      9.01 o 
   0   5   3      386.16      386.22      4.91 o 
   1   5   3     1966.71     1926.19     21.11 o 
   2   5   3       54.99       60.84      1.83 o 
   3   5   3      157.51      200.91      4.38 o 
   4   5   3      199.58      187.40      4.27 o 
   5   5   3       33.63       33.65      2.00 o 
   6   5   3      122.30      124.24      5.09 o 
   7   5   3       43.25       53.61      9.01 o 
   8   5   3        1.53        0.02      2.72 o 
  -9   6   3        0.53        2.70      2.86 o 
  -8   6   3      157.15      170.36      7.97 o 
  -7   6   3       88.61       88.97      5.75 o 
  -6   6   3     1328.55     1340.51     22.32 o 
  -5   6   3       98.09       99.66      3.55 o 
  -4   6   3        4.68        6.99      1.48 o 
  -3   6   3        6.44       17.60      2.41 o 
  -2   6   3        2.32        3.02      1.05 o 
  -1   6   3      231.84      199.29      3.84 o 
   0   6   3       88.35       93.91      2.34 o 
   1   6   3     2376.75     2491.67     22.05 o 
   2   6   3     2739.59     2885.59     22.80 o 
   3   6   3       15.74        7.69      1.22 o 
   4   6   3       66.67       66.64      2.44 o 
   5   6   3       67.45       64.79      3.44 o 
   6   6   3        0.43        0.15      1.69 o 
   7   6   3        0.14        0.57      1.97 o 
   8   6   3       16.82       10.48      4.08 o 
  -9   7   3        0.04       -1.91      2.56 o 
  -8   7   3        5.07        7.70      3.02 o 
  -7   7   3        6.39        3.60      1.94 o 
  -6   7   3      193.66      188.11      7.24 o 
  -5   7   3      207.29      209.32      7.26 o 
  -4   7   3      707.67      671.18     10.18 o 
  -3   7   3      175.58      171.91      3.50 o 
  -2   7   3     1003.70     1021.41     13.21 o 
  -1   7   3       28.94       23.58      1.59 o 
   0   7   3      569.17      586.45     10.37 o 
   1   7   3       17.66        7.75      1.22 o 
   2   7   3       13.14       14.27      1.38 o 
   3   7   3       96.88       90.30      3.04 o 
   4   7   3       13.59       12.62      1.78 o 
   5   7   3       38.41       25.14      2.07 o 
   6   7   3       14.63       17.73      2.63 o 
   7   7   3       21.82       17.05      2.96 o 
   8   7   3        1.01       -2.13      2.32 o 
  -9   8   3       12.02       15.61      4.23 o 
  -8   8   3        9.92       10.65      3.47 o 
  -7   8   3        0.41        1.22      2.05 o 
  -6   8   3       53.84       60.97     10.26 o 
  -5   8   3       85.99      101.40      5.28 o 
  -4   8   3     1720.90     1679.49     31.63 o 
  -3   8   3       12.26       11.98      1.80 o 
  -2   8   3       43.93       46.52      2.70 o 
  -1   8   3        0.12        2.37      2.65 o 
   0   8   3      195.32      201.89      8.35 o 
   1   8   3        9.89       19.34      1.56 o 
   2   8   3       55.69       56.85      2.34 o 
   3   8   3      185.54      199.50      4.75 o 
   4   8   3       34.36       31.60      2.05 o 
   5   8   3        0.08       -0.12      1.25 o 
   6   8   3        0.02       -0.16      1.69 o 
   7   8   3       15.80        7.51      3.08 o 
  -8   9   3        5.73        1.96      2.56 o 
  -7   9   3        0.97       -1.92      2.12 o 
  -6   9   3       14.84       12.84      2.86 o 
  -5   9   3        0.01        4.39      2.25 o 
  -4   9   3      371.99      358.95      9.73 o 
  -3   9   3      174.44      156.36      4.93 o 
  -2   9   3     2963.91     2873.67     34.33 o 
  -1   9   3       55.50       40.93      2.40 o 
   0   9   3      155.52      161.07      4.68 o 
   1   9   3       44.82       65.65      2.66 o 
   2   9   3       92.65       94.99      3.53 o 
   3   9   3      303.31      279.24     11.97 o 
   4   9   3        0.22        0.21      1.16 o 
   5   9   3        0.17        2.07      1.32 o 
   6   9   3       38.95       38.46      3.61 o 
   7   9   3       16.15       28.98      4.51 o 
  -8  10   3       25.84       20.96      4.23 o 
  -7  10   3       35.46       43.06      5.14 o 
  -6  10   3       42.97       33.26     11.12 o 
  -5  10   3       69.53       66.22      4.98 o 
  -4  10   3        4.46        4.25      3.52 o 
  -3  10   3       70.05       68.90      4.72 o 
  -2  10   3     1263.00     1194.48     16.27 o 
  -1  10   3        0.16        4.49      2.12 o 
   0  10   3       39.43       43.97      5.73 o 
   1  10   3      160.02      143.60      3.97 o 
   2  10   3       97.69      119.04      3.77 o 
   3  10   3        0.16        2.57      1.60 o 
   4  10   3       12.97       12.86      1.75 o 
   5  10   3       37.30       24.60      2.33 o 
   6  10   3       31.37       28.75      2.92 o 
   7  10   3       18.10       22.82     11.97 o 
  -7  11   3        9.10        9.03      3.59 o 
  -6  11   3       14.55       10.38      3.16 o 
  -5  11   3        0.48        1.54      2.25 o 
  -4  11   3       60.00       55.49      3.58 o 
  -3  11   3       16.62       16.41      2.38 o 
  -2  11   3      332.94      349.42      8.06 o 
  -1  11   3      248.32      255.75     16.46 o 
   0  11   3     1422.42     1423.88     19.75 o 
   1  11   3      525.11      494.71     15.73 o 
   2  11   3       52.40       45.01      4.36 o 
   3  11   3       70.21       69.65      4.18 o 
   4  11   3       65.56       55.35      3.31 o 
   5  11   3        2.35        2.97      1.57 o 
   6  11   3       31.13       32.82      3.75 o 
  -7  12   3       70.26       72.88      6.50 o 
  -6  12   3       84.18       87.41      6.50 o 
  -5  12   3       74.73       86.82      6.19 o 
  -4  12   3       82.64       80.28      5.77 o 
  -3  12   3       92.07       87.24      4.43 o 
  -2  12   3        0.04        0.34      1.63 o 
  -1  12   3      256.80      258.68     17.75 o 
   0  12   3     1648.43     1692.42     21.94 o 
   1  12   3        9.02        6.65      2.26 o 
   2  12   3        6.83        9.74      2.77 o 
   3  12   3       37.64       42.67      3.61 o 
   4  12   3      161.26      151.04      5.84 o 
   5  12   3       33.56       43.94      3.45 o 
   6  12   3       20.93       10.69      3.77 o 
  -6  13   3        8.68        8.77      3.63 o 
  -5  13   3        3.27        3.68      6.20 o 
  -4  13   3       11.60       11.41      3.47 o 
  -3  13   3       28.24       30.08      3.19 o 
  -2  13   3       62.72       61.81      5.49 o 
  -1  13   3      275.04      279.62     13.04 o 
   0  13   3      362.64      374.86     14.11 o 
   1  13   3       87.45       88.01      4.59 o 
   2  13   3       56.81       62.99      4.21 o 
   3  13   3        0.84       -0.86      2.11 o 
   4  13   3       93.21       83.37      4.84 o 
   5  13   3        7.21        5.06      2.60 o 
  -6  14   3       44.61       51.05     11.76 o 
  -5  14   3       53.80       50.12      7.48 o 
  -4  14   3       47.77       51.14      5.59 o 
  -3  14   3        2.27        3.45      2.19 o 
  -2  14   3        0.34       -0.21      2.42 o 
  -1  14   3      221.41      199.75     14.11 o 
   0  14   3        3.16       -0.43      3.02 o 
   1  14   3       51.22       59.97      4.16 o 
   2  14   3     1061.95     1073.23     17.59 o 
   3  14   3       34.71       34.84      3.85 o 
   4  14   3       21.44       20.78      3.44 o 
  -5  15   3        3.24        5.56      3.93 o 
  -4  15   3       14.98       11.05      3.90 o 
  -3  15   3       95.95       93.64      5.32 o 
  -2  15   3        3.08        2.16      4.06 o 
  -1  15   3        6.71        5.77      3.33 o 
   0  15   3       27.09       17.01      3.90 o 
   1  15   3        0.00       -1.66      2.07 o 
   2  15   3      374.69      370.53     13.16 o 
   3  15   3        9.10        6.60      5.56 o 
   4  15   3        2.35        3.00      3.02 o 
  -3  16   3      174.51      194.98     13.68 o 
  -2  16   3        5.98        4.28      3.33 o 
  -1  16   3        5.37        6.67      2.58 o 
   0  16   3       52.24       52.52      6.57 o 
   1  16   3        8.86        9.35      3.30 o 
   2  16   3        2.62        0.74      2.37 o 
  -1  17   3        0.11        0.74      3.20 o 
   0  17   3       30.54       35.96      4.73 o 
 -10   0   4       16.65       17.10      5.56 o 
  -9   0   4       47.76       49.60      7.27 o 
  -8   0   4       26.17       24.82      3.28 o 
  -7   0   4      949.93      882.17     16.12 o 
  -6   0   4       16.84       14.18      2.64 o 
  -5   0   4      820.86      851.81     10.98 o 
  -4   0   4      705.03      694.08     21.38 o 
  -3   0   4      448.44      366.52      6.80 o 
  -2   0   4     3819.91     3639.79     73.55 o 
  -1   0   4        4.17        3.89      1.22 o 
   0   0   4     2014.09     1896.84     22.83 o 
   1   0   4       90.86       88.51      3.42 o 
   2   0   4     1973.65     1946.34     23.92 o 
   3   0   4      176.07      188.03      4.34 o 
   4   0   4      194.79      161.63      8.12 o 
   5   0   4       66.28       72.69      5.99 o 
   6   0   4        5.98        4.70      3.42 o 
   7   0   4       78.32       82.95      8.12 o 
   8   0   4       24.02       18.81      5.13 o 
 -10   1   4       50.61       40.89      5.44 o 
  -9   1   4        0.19       -0.31      2.25 o 
  -8   1   4       13.38       16.29      3.02 o 
  -7   1   4      180.73      184.26      5.30 o 
  -6   1   4      158.11      165.76      3.29 o 
  -5   1   4     2870.93     2956.67     23.14 o 
  -4   1   4     1248.52     1237.70     18.76 o 
  -3   1   4      463.05      476.26      5.82 o 
  -2   1   4     2996.04     2849.05     23.83 o 
  -1   1   4       95.33       89.11      1.86 o 
   0   1   4      528.37      537.23      6.85 o 
   1   1   4     1596.59     1581.99     13.97 o 
   2   1   4       89.05       71.25      1.84 o 
   3   1   4     1132.23     1062.81     14.77 o 
   4   1   4      223.71      213.59     10.05 o 
   5   1   4       28.98       23.75      3.85 o 
   6   1   4       76.05       78.28      4.98 o 
   7   1   4       24.47       21.03      5.77 o 
   8   1   4        4.79        4.58      3.16 o 
 -10   2   4        0.40       -2.42      2.67 o 
  -9   2   4       21.51       17.30      3.59 o 
  -8   2   4        9.11        3.63      2.42 o 
  -7   2   4      223.68      232.08      7.67 o 
  -6   2   4      184.78      181.48      3.51 o 
  -5   2   4     1362.83     1365.91     13.60 o 
  -4   2   4      461.57      484.57      5.93 o 
  -3   2   4      531.66      504.42      7.22 o 
  -2   2   4      114.71      131.53      2.57 o 
  -1   2   4        7.48        7.25      0.73 o 
   0   2   4     3376.05     3387.41     35.73 o 
   1   2   4       91.44       85.40      2.22 o 
   2   2   4     1148.50     1110.05     10.68 o 
   3   2   4       45.30       47.29      1.73 o 
   4   2   4       36.84       28.88      2.01 o 
   5   2   4       32.21       30.56      3.16 o 
   6   2   4       12.11       11.32      2.86 o 
   7   2   4        2.18        2.26      2.56 o 
   8   2   4        1.69        0.10      2.99 o 
 -10   3   4       86.47       79.10      9.83 o 
  -9   3   4       48.87       49.96      5.11 o 
  -8   3   4       41.28       53.81      7.48 o 
  -7   3   4       92.62       78.17      3.69 o 
  -6   3   4       28.08       30.32      2.06 o 
  -5   3   4      287.88      298.08      4.74 o 
  -4   3   4      363.71      326.59      4.75 o 
  -3   3   4     4502.67     4697.34     44.63 o 
  -2   3   4      463.07      472.33      5.87 o 
  -1   3   4      605.21      556.68      6.41 o 
   0   3   4      152.98      168.27      2.86 o 
   1   3   4      104.56      103.10      2.26 o 
   2   3   4        5.34        6.67      0.74 o 
   3   3   4        3.35        4.05      1.13 o 
   4   3   4       19.31       17.23      2.35 o 
   5   3   4      215.11      210.77      7.10 o 
   6   3   4        7.54        6.72      2.56 o 
   7   3   4       11.32       11.33      3.02 o 
   8   3   4        0.77        3.63      3.02 o 
  -9   4   4       19.43       15.15      3.77 o 
  -8   4   4        6.83        8.01      2.86 o 
  -7   4   4       12.72       16.28      3.03 o 
  -6   4   4       40.97       34.80      3.16 o 
  -5   4   4      191.78      180.95      3.91 o 
  -4   4   4      208.74      219.89      3.64 o 
  -3   4   4     2211.37     2467.09     25.40 o 
  -2   4   4      836.98      888.62      9.56 o 
  -1   4   4       77.84       78.16      2.19 o 
   0   4   4       21.40       27.03      1.30 o 
   1   4   4       53.77       49.71      1.49 o 
   2   4   4        0.01        0.10      0.58 o 
   3   4   4      279.38      273.24      5.64 o 
   4   4   4        6.52        2.82      2.18 o 
   5   4   4        0.21       -1.07      1.81 o 
   6   4   4        0.40       -0.64      2.12 o 
   7   4   4       10.28        7.91      3.02 o 
   8   4   4       13.49       10.43      3.70 o 
  -9   5   4       11.51       14.13      4.70 o 
  -8   5   4      249.77      251.57      9.31 o 
  -7   5   4       31.87       22.94      2.66 o 
  -6   5   4      109.46      105.04      6.41 o 
  -5   5   4       11.71       12.86      1.92 o 
  -4   5   4      647.76      628.23     11.01 o 
  -3   5   4     3012.69     2953.15     30.15 o 
  -2   5   4      150.31      180.70      5.55 o 
  -1   5   4     2618.06     2762.82     24.29 o 
   0   5   4      158.81      142.81      2.57 o 
   1   5   4      306.83      311.69      4.07 o 
   2   5   4       11.62        8.34      1.35 o 
   3   5   4       14.82       13.27      1.43 o 
   4   5   4        0.04        0.29      1.23 o 
   5   5   4       74.05       82.98      4.98 o 
   6   5   4       56.32       55.42      3.86 o 
   7   5   4        0.09        0.31      1.94 o 
   8   5   4        1.21        0.10      2.27 o 
  -9   6   4        8.50        6.52      3.16 o 
  -8   6   4       17.09       14.50      3.47 o 
  -7   6   4        0.04        0.43      2.57 o 
  -6   6   4        3.88        6.33      2.25 o 
  -5   6   4       21.42       19.97      1.94 o 
  -4   6   4       46.80       45.33      2.52 o 
  -3   6   4      157.80      153.08      4.18 o 
  -2   6   4      297.24      315.93      6.07 o 
  -1   6   4     2167.61     2385.81     24.84 o 
   0   6   4      167.38      165.87      3.16 o 
   1   6   4      538.36      524.36      5.97 o 
   2   6   4      441.17      463.11      5.68 o 
   3   6   4       33.43       33.24      2.02 o 
   4   6   4       16.22       15.92      1.76 o 
   5   6   4      101.19       98.50      3.22 o 
   6   6   4        3.40        3.60      1.94 o 
   7   6   4       33.22       34.38      3.66 o 
   8   6   4       20.34       16.80      3.37 o 
  -9   7   4        0.06       -3.63      3.21 o 
  -8   7   4        0.43        0.70      2.56 o 
  -7   7   4        3.58       -0.03      2.25 o 
  -6   7   4      832.89      813.75     16.43 o 
  -5   7   4      259.89      236.76      6.98 o 
  -4   7   4      755.82      731.88     10.96 o 
  -3   7   4        1.26        1.77      1.05 o 
  -2   7   4      699.16      675.39     11.13 o 
  -1   7   4      875.42      919.84     10.73 o 
   0   7   4      576.93      618.22     10.31 o 
   1   7   4      969.26      993.13     10.85 o 
   2   7   4      132.76      122.49      3.14 o 
   3   7   4      626.00      635.22      8.92 o 
   4   7   4      306.77      332.48      6.46 o 
   5   7   4       63.52       62.53      2.86 o 
   6   7   4        0.01       -0.36      2.81 o 
   7   7   4        5.82        5.35      2.32 o 
  -9   8   4       25.27       25.27      4.68 o 
  -8   8   4        1.73        2.27      2.13 o 
  -7   8   4        0.03       -3.67      2.78 o 
  -6   8   4       24.67       20.24      3.28 o 
  -5   8   4        2.89        4.62      2.24 o 
  -4   8   4        9.50        6.14      1.63 o 
  -3   8   4       54.73       49.16      3.93 o 
  -2   8   4      343.65      373.68      7.31 o 
  -1   8   4      479.51      462.39      7.15 o 
   0   8   4      969.80      992.61     13.82 o 
   1   8   4      528.39      600.80     17.10 o 
   2   8   4       65.48       62.51      2.39 o 
   3   8   4      126.67      129.08      3.89 o 
   4   8   4      257.27      264.17      6.17 o 
   5   8   4      161.63      154.47      5.19 o 
   6   8   4       36.16       32.04      3.92 o 
   7   8   4        1.24        1.71      2.38 o 
  -8   9   4        0.05       -1.80      2.11 o 
  -7   9   4        6.14        0.58      2.78 o 
  -6   9   4       18.12       16.21      3.16 o 
  -5   9   4       30.38       26.57      4.70 o 
  -4   9   4     1112.23     1078.71     16.60 o 
  -3   9   4      108.33      115.35      4.26 o 
  -2   9   4     1588.88     1602.80     19.89 o 
  -1   9   4       17.55       16.30      2.23 o 
   0   9   4       67.89       78.49      7.01 o 
   1   9   4        4.01        4.30      1.48 o 
   2   9   4       11.85        9.09      1.35 o 
   3   9   4      602.14      552.90      8.64 o 
   4   9   4       17.98       22.70      2.90 o 
   5   9   4        3.79        6.66      1.68 o 
   6   9   4       59.70       70.06      4.52 o 
   7   9   4        3.36        3.92      2.60 o 
  -8  10   4       35.07       41.05      4.36 o 
  -7  10   4       45.51       63.09      5.72 o 
  -6  10   4        5.18        2.26      2.56 o 
  -5  10   4       20.47       22.02      3.63 o 
  -4  10   4      295.37      298.64      7.27 o 
  -3  10   4        0.01       -0.32      1.69 o 
  -2  10   4      112.21      114.12      4.93 o 
  -1  10   4       28.98       27.50      2.95 o 
   0  10   4      110.80       98.31      5.75 o 
   1  10   4      215.37      218.15      7.58 o 
   2  10   4      862.90      847.06     22.66 o 
   3  10   4        1.37        4.39      1.80 o 
   4  10   4       95.26       87.97      4.07 o 
   5  10   4       61.60       61.99      3.58 o 
   6  10   4        8.05       10.45      3.47 o 
  -7  11   4        1.09       -2.06      2.56 o 
  -6  11   4        0.60       -1.90      2.36 o 
  -5  11   4       23.17       25.66      3.77 o 
  -4  11   4      143.17      156.01      5.57 o 
  -3  11   4        0.08       -0.58      1.58 o 
  -2  11   4      436.82      461.01      9.45 o 
  -1  11   4       20.16       20.92      2.63 o 
   0  11   4      269.86      283.96      7.06 o 
   1  11   4      133.31      114.97      4.75 o 
   2  11   4        9.63       12.22      2.98 o 
   3  11   4      235.94      218.55      6.56 o 
   4  11   4        4.77        3.49      1.69 o 
   5  11   4       88.99       79.24      4.11 o 
   6  11   4        4.14        1.15      2.86 o 
  -7  12   4        0.57       -1.85      3.16 o 
  -6  12   4       14.86       16.05      3.93 o 
  -5  12   4      118.15      124.66      7.26 o 
  -4  12   4        3.56        3.40      1.94 o 
  -3  12   4       23.78       29.85      3.04 o 
  -2  12   4      207.72      216.43      6.49 o 
  -1  12   4       13.70       20.11      3.33 o 
   0  12   4      357.90      335.39      9.51 o 
   1  12   4       92.91       70.30      4.88 o 
   2  12   4      179.49      186.34      7.97 o 
   3  12   4       85.21       87.37      4.60 o 
   4  12   4       14.32       26.87      2.87 o 
   5  12   4       81.26       75.33      4.22 o 
  -6  13   4        1.33        0.32      2.77 o 
  -5  13   4       19.42       16.14      3.90 o 
  -4  13   4       31.99       26.49      4.38 o 
  -3  13   4      193.11      198.82      6.64 o 
  -2  13   4        2.29        3.14      2.56 o 
  -1  13   4       39.89       36.75      4.23 o 
   0  13   4      196.74      195.97      6.41 o 
   1  13   4      156.14      143.23      5.67 o 
   2  13   4       85.56       80.13      5.84 o 
   3  13   4       32.34       38.71      3.25 o 
   4  13   4        4.17        2.98      2.04 o 
   5  13   4       29.69       35.68      4.51 o 
  -5  14   4        0.24        0.02      3.63 o 
  -4  14   4       21.03       25.88      4.38 o 
  -3  14   4       53.98       58.19      4.75 o 
  -2  14   4       12.11        7.92      3.16 o 
  -1  14   4       72.41       59.24      5.28 o 
   0  14   4       16.94        7.51      3.85 o 
   1  14   4      110.05      113.45      8.34 o 
   2  14   4       22.67       28.97      6.20 o 
   3  14   4       13.63       15.91      2.67 o 
   4  14   4      131.27      150.78      5.77 o 
  -5  15   4       63.12       67.99      9.41 o 
  -4  15   4        4.00        2.45      3.28 o 
  -3  15   4       29.99       27.71      3.53 o 
  -2  15   4        8.98        1.69      2.98 o 
  -1  15   4        0.16        2.86      2.86 o 
   0  15   4       12.23       14.14      3.90 o 
   1  15   4       28.54       33.91      4.62 o 
   2  15   4       15.19       23.14      3.60 o 
   3  15   4       34.61       33.68      6.33 o 
  -3  16   4       12.68       23.77      5.34 o 
  -2  16   4      144.14      159.66      8.45 o 
  -1  16   4      177.06      188.07      9.22 o 
   0  16   4        2.96       -1.44      2.99 o 
   1  16   4        1.28       -0.34      3.85 o 
   2  16   4       21.48       18.81      5.99 o 
 -10   1   5        0.01       -1.09      2.67 o 
  -9   1   5       64.57       43.52      6.20 o 
  -8   1   5        3.49       -0.21      1.92 o 
  -7   1   5        7.30        4.41      1.54 o 
  -6   1   5       73.81       79.42      2.19 o 
  -5   1   5       11.25       16.99      1.25 o 
  -4   1   5      122.94      112.08      2.33 o 
  -3   1   5       22.62       23.52      1.67 o 
  -2   1   5       87.69       70.19      1.58 o 
  -1   1   5     1937.96     1788.45     15.59 o 
   0   1   5      167.08      162.48      2.83 o 
   1   1   5     1059.04     1059.15     10.34 o 
   2   1   5       21.99       17.25      1.10 o 
   3   1   5      658.07      666.26      7.54 o 
   4   1   5      304.21      302.58      8.15 o 
   5   1   5        3.25       -0.29      1.74 o 
   6   1   5       24.05       23.32      3.47 o 
   7   1   5        0.11        5.29      2.86 o 
   8   1   5       14.62       18.18      3.93 o 
 -10   2   5        6.36        3.63      3.21 o 
  -9   2   5       10.98        9.95      2.86 o 
  -8   2   5       19.18       25.97      5.87 o 
  -7   2   5       63.34       68.16      7.90 o 
  -6   2   5        0.33       -0.53      0.86 o 
  -5   2   5       49.29       40.42      1.77 o 
  -4   2   5      176.44      180.20      2.93 o 
  -3   2   5     3068.37     3275.15     27.88 o 
  -2   2   5      176.75      213.40      3.58 o 
  -1   2   5     2467.07     2397.51     20.78 o 
   0   2   5     1202.32     1164.51     12.54 o 
   1   2   5      527.75      484.68      7.96 o 
   2   2   5        7.96        8.12      0.87 o 
   3   2   5      438.50      448.77      9.22 o 
   4   2   5      203.22      194.06      6.63 o 
   5   2   5        0.72       -0.27      1.64 o 
   6   2   5       18.70       22.31      3.63 o 
   7   2   5        0.81       -0.64      2.42 o 
   8   2   5        2.90        2.87      3.16 o 
 -10   3   5       17.02       15.55      4.07 o 
  -9   3   5       58.35       63.70     10.26 o 
  -8   3   5       45.74       44.80      4.38 o 
  -7   3   5      186.79      204.94      4.97 o 
  -6   3   5      102.94      107.60      3.97 o 
  -5   3   5        0.05       -0.21      0.88 o 
  -4   3   5      431.28      438.68     10.89 o 
  -3   3   5      580.39      667.27      7.59 o 
  -2   3   5        5.70        4.27      0.78 o 
  -1   3   5       46.56       52.43      1.81 o 
   0   3   5       98.57       86.55      2.41 o 
   1   3   5     2314.24     2201.39     25.86 o 
   2   3   5     1378.54     1365.18     13.15 o 
   3   3   5       60.27       62.51      2.77 o 
   4   3   5       25.04       31.66      2.27 o 
   5   3   5      146.00      149.02      6.35 o 
   6   3   5       36.15       35.49      6.20 o 
   7   3   5        5.94        6.69      3.63 o 
   8   3   5        0.13       -2.41      2.99 o 
  -9   4   5       11.14       13.68      3.47 o 
  -8   4   5       36.56       53.94      4.81 o 
  -7   4   5       15.13       20.06      2.44 o 
  -6   4   5      156.82      176.01      5.61 o 
  -5   4   5      384.06      397.48      8.52 o 
  -4   4   5       33.70       42.72      2.30 o 
  -3   4   5     2119.42     1974.22     21.36 o 
  -2   4   5       11.71        2.11      0.80 o 
  -1   4   5     4735.72     5092.10     50.61 o 
   0   4   5      256.65      270.93      4.12 o 
   1   4   5       20.72       22.93      1.54 o 
   2   4   5     1537.82     1519.22     14.54 o 
   3   4   5      170.73      160.96      4.40 o 
   4   4   5       34.07       26.76      2.46 o 
   5   4   5      302.32      293.49      9.07 o 
   6   4   5        0.11       -1.71      2.99 o 
   7   4   5       10.80       10.42      3.28 o 
   8   4   5        4.15        5.44      3.28 o 
  -9   5   5        8.17        7.91      3.33 o 
  -8   5   5       33.74       35.57      4.38 o 
  -7   5   5       82.02       75.01      4.81 o 
  -6   5   5      290.12      294.25     19.03 o 
  -5   5   5      418.08      428.60      7.41 o 
  -4   5   5      100.90      100.90      3.44 o 
  -3   5   5       12.19       14.15      5.75 o 
  -2   5   5      444.56      450.85      6.41 o 
  -1   5   5     2377.07     2586.40     20.44 o 
   0   5   5      757.26      780.48      8.66 o 
   1   5   5      661.31      626.10      6.60 o 
   2   5   5       89.10       90.51      2.22 o 
   3   5   5      256.73      226.73      5.50 o 
   4   5   5      123.96      128.98      4.40 o 
   5   5   5        0.87        1.05      1.95 o 
   6   5   5       67.15       60.23      5.34 o 
   7   5   5        5.21        4.82      2.19 o 
   8   5   5        1.17        1.78      2.44 o 
  -9   6   5        9.44        9.00      6.41 o 
  -8   6   5       37.49       42.63      3.75 o 
  -7   6   5      142.01      147.12     25.87 o 
  -6   6   5       89.25       86.05      5.11 o 
  -5   6   5      111.69      111.67      4.25 o 
  -4   6   5      258.75      261.91      5.88 o 
  -3   6   5      429.61      441.96      6.96 o 
  -2   6   5      197.71      221.89      4.94 o 
  -1   6   5      403.35      365.14      4.75 o 
   0   6   5      491.52      444.74      6.15 o 
   1   6   5     2223.32     2242.52     20.46 o 
   2   6   5       72.47       62.00      2.06 o 
   3   6   5      203.79      188.01      5.95 o 
   4   6   5        1.47        1.88      1.71 o 
   5   6   5       15.24       18.37      2.44 o 
   6   6   5       16.52       10.98      2.44 o 
   7   6   5       97.25       87.25      5.75 o 
  -9   7   5        9.91       10.64      3.59 o 
  -8   7   5       40.66       35.42      3.60 o 
  -7   7   5       61.54       61.37      4.93 o 
  -6   7   5       37.99       47.47      4.23 o 
  -5   7   5      334.46      326.58      7.08 o 
  -4   7   5      321.69      336.01      7.44 o 
  -3   7   5       21.80       27.53      3.06 o 
  -2   7   5       65.82       64.32      2.55 o 
  -1   7   5      458.83      446.40      7.80 o 
   0   7   5      184.37      174.10      4.03 o 
   1   7   5      495.42      513.07      6.89 o 
   2   7   5        7.49        9.68      1.37 o 
   3   7   5       55.18       51.53      2.60 o 
   4   7   5      121.24      129.15      4.38 o 
   5   7   5        0.03        1.15      1.76 o 
   6   7   5        4.02        8.01      3.70 o 
   7   7   5        0.20        0.54      2.36 o 
  -9   8   5       12.40        5.69      3.47 o 
  -8   8   5       20.22       23.51      4.07 o 
  -7   8   5        1.10        0.64      2.12 o 
  -6   8   5      130.75      127.41      6.33 o 
  -5   8   5       80.98       86.04      3.90 o 
  -4   8   5      158.41      138.51      4.68 o 
  -3   8   5       38.21       40.52      3.00 o 
  -2   8   5       23.40       29.20      2.44 o 
  -1   8   5      218.82      199.74      5.46 o 
   0   8   5      144.33      145.36      3.83 o 
   1   8   5      201.08      209.90      4.52 o 
   2   8   5      220.48      206.68      6.08 o 
   3   8   5      165.98      178.06      4.58 o 
   4   8   5        4.51        4.48      1.52 o 
   5   8   5       50.08       44.79      2.77 o 
   6   8   5        2.01        3.06      2.05 o 
   7   8   5       16.20       21.88      3.91 o 
  -8   9   5        7.38        4.89      7.70 o 
  -7   9   5        1.06        0.00      2.42 o 
  -6   9   5        0.45        2.57      3.21 o 
  -5   9   5       13.80       18.10      2.32 o 
  -4   9   5       12.81       13.05      2.06 o 
  -3   9   5       37.98       38.44      3.34 o 
  -2   9   5      271.44      269.39      6.57 o 
  -1   9   5      177.86      161.85      4.93 o 
   0   9   5       86.44       79.89      3.64 o 
   1   9   5      107.92      107.84      3.44 o 
   2   9   5        1.76        2.46      1.89 o 
   3   9   5       71.07       63.38      3.75 o 
   4   9   5        3.47        2.02      1.88 o 
   5   9   5        4.71        1.89      1.81 o 
   6   9   5        8.03        9.65      3.47 o 
  -8  10   5        1.66        3.63      3.02 o 
  -7  10   5        1.45        4.32      2.67 o 
  -6  10   5       52.63       47.89      4.84 o 
  -5  10   5        1.79       -0.37      2.05 o 
  -4  10   5       63.17       60.46      3.69 o 
  -3  10   5       22.66       22.98      2.63 o 
  -2  10   5      127.62      126.90      4.84 o 
  -1  10   5      178.18      178.28      5.42 o 
   0  10   5      690.32      689.76     11.34 o 
   1  10   5        3.69        6.98      1.54 o 
   2  10   5       12.99       20.81      3.50 o 
   3  10   5      103.42      100.54      4.51 o 
   4  10   5       31.94       24.58      3.78 o 
   5  10   5      223.91      201.16      5.93 o 
   6  10   5        0.03        1.92      3.02 o 
  -7  11   5       37.70       28.48      4.54 o 
  -6  11   5       39.47       33.21      4.54 o 
  -5  11   5       31.12       27.15      3.93 o 
  -4  11   5        3.75        1.28      1.69 o 
  -3  11   5        1.42        3.42      1.80 o 
  -2  11   5       24.00       18.59      3.48 o 
  -1  11   5        9.32        7.10      1.94 o 
   0  11   5       15.18       10.94      2.66 o 
   1  11   5      128.65      134.31      5.15 o 
   2  11   5      109.83      120.63      4.89 o 
   3  11   5        4.83        0.41      2.52 o 
   4  11   5      105.08      103.87      5.85 o 
   5  11   5        0.04        1.24      2.15 o 
   6  11   5        1.73        7.48      3.63 o 
  -7  12   5        0.55        3.63      3.02 o 
  -6  12   5        0.05       -4.30      3.21 o 
  -5  12   5       13.88       17.62      7.48 o 
  -4  12   5       43.67       51.85      3.90 o 
  -3  12   5       95.42       95.83      6.54 o 
  -2  12   5      310.52      310.43      9.82 o 
  -1  12   5       17.63       16.70      4.83 o 
   0  12   5       21.30       23.31      2.94 o 
   1  12   5       53.10       61.23      4.46 o 
   2  12   5      163.18      179.18      6.07 o 
   3  12   5       69.64       49.41      4.08 o 
   4  12   5        1.51        0.86      1.92 o 
   5  12   5        1.46        4.28      3.58 o 
  -6  13   5       67.48       56.04      6.05 o 
  -5  13   5       30.77       34.19      4.98 o 
  -4  13   5        7.47        4.60      3.35 o 
  -3  13   5       34.53       33.48      3.44 o 
  -2  13   5       20.51       19.58      3.59 o 
  -1  13   5       29.24       21.15      3.77 o 
   0  13   5       77.98       76.71      6.21 o 
   1  13   5        9.06        9.76      3.28 o 
   2  13   5      149.10      144.78     13.26 o 
   3  13   5       80.68       67.27      4.43 o 
   4  13   5        0.44        1.51      2.06 o 
  -5  14   5        1.62       -0.86      2.98 o 
  -4  14   5        5.05        1.07      5.34 o 
  -3  14   5       41.41       44.11      4.08 o 
  -2  14   5        5.72       -1.55      5.56 o 
  -1  14   5       20.33       20.67      4.28 o 
   0  14   5       78.57       84.14      4.74 o 
   1  14   5       24.43       15.59      3.63 o 
   2  14   5       14.03       12.26      3.48 o 
   3  14   5        4.73        2.99      2.72 o 
   4  14   5        3.51        6.93      2.53 o 
  -4  15   5       58.79       56.01      5.89 o 
  -3  15   5        5.12        3.46      2.98 o 
  -2  15   5        0.29       -1.33      4.28 o 
  -1  15   5       17.69       16.09      5.77 o 
   0  15   5       19.95       17.74      5.34 o 
   1  15   5       52.99       45.71      5.11 o 
   2  15   5        1.53       -0.39      3.16 o 
   3  15   5        9.09       10.35      4.15 o 
  -3  16   5        0.01        0.68      2.98 o 
  -2  16   5        0.14        1.07      3.02 o 
  -1  16   5        2.29       -3.34      3.42 o 
   0  16   5        5.56        4.28      3.63 o 
   1  16   5       18.84       27.49      4.81 o 
 -10   0   6        0.00        4.28      4.28 o 
  -9   0   6       12.16       18.39      5.56 o 
  -8   0   6        0.04       -0.86      2.57 o 
  -7   0   6       85.09       88.28      4.68 o 
  -6   0   6      114.57      129.12      4.00 o 
  -5   0   6      214.87      211.30      5.89 o 
  -4   0   6     2244.18     2176.19     28.42 o 
  -3   0   6     3117.93     2997.26     70.34 o 
  -2   0   6      223.67      242.26      4.84 o 
  -1   0   6     1969.68     2229.64     27.21 o 
   0   0   6     2674.37     2950.59     35.22 o 
   1   0   6     5116.16     5333.83     75.47 o 
   2   0   6        8.21       12.12      1.74 o 
   3   0   6      192.58      178.46      4.90 o 
   4   0   6      189.82      182.15      8.98 o 
   5   0   6      624.52      623.43     19.24 o 
   6   0   6       17.90       12.83      4.28 o 
   7   0   6      136.03      138.54     10.26 o 
   8   0   6        0.32       -1.71      4.70 o 
 -10   1   6        0.19       -2.82      2.56 o 
  -9   1   6       20.28       20.56      3.63 o 
  -8   1   6        5.80        8.22      2.56 o 
  -7   1   6      282.24      284.96      5.92 o 
  -6   1   6      130.05      135.62      3.44 o 
  -5   1   6      234.80      246.95      3.94 o 
  -4   1   6      506.64      533.36      6.94 o 
  -3   1   6      161.80      183.81      3.39 o 
  -2   1   6      569.43      619.76      5.55 o 
  -1   1   6     5133.26     5129.66     60.05 o 
   0   1   6      210.80      174.72      3.39 o 
   1   1   6     3112.42     3172.45     26.91 o 
   2   1   6      544.08      593.73     11.36 o 
   3   1   6       83.69       86.18      3.06 o 
   4   1   6       83.71       65.32      8.55 o 
   5   1   6        1.00        1.55      1.95 o 
   6   1   6       58.54       62.19      4.98 o 
   7   1   6        4.34        2.99      2.72 o 
   8   1   6       58.40       63.08      6.19 o 
 -10   2   6        0.01        0.86      2.72 o 
  -9   2   6        0.01       -1.74      2.25 o 
  -8   2   6       13.19       11.07      2.86 o 
  -7   2   6        0.08       -0.11      1.11 o 
  -6   2   6      107.78      102.99      3.20 o 
  -5   2   6      245.03      254.28      4.81 o 
  -4   2   6        9.71        6.98      1.23 o 
  -3   2   6        4.63        9.93      1.00 o 
  -2   2   6     3494.25     3543.81     30.03 o 
  -1   2   6     6321.23     6288.32     49.97 o 
   0   2   6       25.41       33.55      1.47 o 
   1   2   6      855.80      893.14      9.47 o 
   2   2   6        1.86        3.03      1.36 o 
   3   2   6       42.12       34.39      2.17 o 
   4   2   6       11.68       19.01      4.92 o 
   5   2   6      105.38       99.61      8.34 o 
   6   2   6        4.76        1.51      2.56 o 
   7   2   6      100.97       98.74      6.50 o 
   8   2   6        0.54        3.18      5.13 o 
 -10   3   6       17.85       15.06      3.85 o 
  -9   3   6       52.30       48.63      4.98 o 
  -8   3   6        0.10        0.78      1.80 o 
  -7   3   6       50.50       57.35      3.66 o 
  -6   3   6        0.44        0.47      0.90 o 
  -5   3   6      485.47      481.41      7.01 o 
  -4   3   6      307.76      338.56      5.30 o 
  -3   3   6     2123.32     2251.36     20.37 o 
  -2   3   6      373.46      362.43      5.34 o 
  -1   3   6      390.14      453.03      5.57 o 
   0   3   6     1117.80     1195.45     12.01 o 
   1   3   6       88.46       83.17      2.42 o 
   2   3   6      163.98      178.45      3.50 o 
   3   3   6      835.06      848.47     17.40 o 
   4   3   6      200.39      208.64      7.26 o 
   5   3   6       50.03       60.93      4.84 o 
   6   3   6      115.27      109.31      8.55 o 
   7   3   6        0.68       -0.43      2.72 o 
  -9   4   6       21.05       18.49      4.05 o 
  -8   4   6        2.84        1.69      1.80 o 
  -7   4   6       16.20       14.38      2.86 o 
  -6   4   6       21.98       22.35      2.19 o 
  -5   4   6       90.32       93.84      3.51 o 
  -4   4   6      258.81      293.57      5.37 o 
  -3   4   6     1073.53     1149.52     11.81 o 
  -2   4   6       86.21       79.78      2.53 o 
  -1   4   6        0.56        2.95      0.73 o 
   0   4   6        0.02        0.05      0.58 o 
   1   4   6      121.47      125.53      3.21 o 
   2   4   6        4.94        5.16      0.85 o 
   3   4   6      245.13      247.13      5.71 o 
   4   4   6       43.48       50.04      4.07 o 
   5   4   6        4.98        1.34      4.06 o 
   6   4   6        0.87        2.19      2.78 o 
   7   4   6        7.72        5.68      5.13 o 
  -9   5   6        2.81        2.42      3.21 o 
  -8   5   6       19.82       19.18      2.75 o 
  -7   5   6        4.74        3.91      2.35 o 
  -6   5   6       18.10       24.41      2.32 o 
  -5   5   6      569.21      590.23      9.67 o 
  -4   5   6      148.36      130.68      8.12 o 
  -3   5   6     1604.80     1524.98     18.08 o 
  -2   5   6      830.04      805.64      9.66 o 
  -1   5   6       10.66       10.76      1.42 o 
   0   5   6      670.91      680.15     10.85 o 
   1   5   6       64.04       76.02      2.07 o 
   2   5   6      507.20      518.00      7.00 o 
   3   5   6        2.95        1.76      1.62 o 
   4   5   6       38.45       44.57      4.06 o 
   5   5   6       99.86       92.75      9.41 o 
   6   5   6        1.30        2.44      2.56 o 
   7   5   6       10.38        8.63      5.99 o 
  -9   6   6        2.66        1.55      2.99 o 
  -8   6   6       21.34       20.48      2.94 o 
  -7   6   6      130.45      126.58      6.63 o 
  -6   6   6       18.80       20.01      2.19 o 
  -5   6   6       30.92       38.20      2.44 o 
  -4   6   6      150.08      132.51      4.18 o 
  -3   6   6      118.25      103.02      3.60 o 
  -2   6   6      507.21      492.05      7.26 o 
  -1   6   6      933.58      892.33      9.89 o 
   0   6   6        3.71        3.03      0.85 o 
   1   6   6       60.94       64.45      2.42 o 
   2   6   6       88.95       95.79      6.05 o 
   3   6   6       32.94       29.84      2.16 o 
   4   6   6        1.15        4.92      1.54 o 
   5   6   6        7.05        7.35      2.05 o 
   6   6   6       59.23       61.14      4.26 o 
   7   6   6       11.22        9.81      2.87 o 
  -9   7   6       22.94       32.47     12.19 o 
  -8   7   6       34.80       33.84      4.31 o 
  -7   7   6      191.71      189.41      7.67 o 
  -6   7   6       39.41       49.90      4.38 o 
  -5   7   6       68.94       68.40      3.51 o 
  -4   7   6      291.07      285.96      6.56 o 
  -3   7   6       12.94       11.18      1.80 o 
  -2   7   6        1.57        0.43      0.83 o 
  -1   7   6      644.23      617.02      9.87 o 
   0   7   6      774.39      719.54      8.93 o 
   1   7   6       75.47       80.73      4.84 o 
   2   7   6        0.71       -0.43      1.30 o 
   3   7   6       80.03       82.35      6.59 o 
   4   7   6        8.85        8.74      1.69 o 
   5   7   6        1.29        1.86      1.81 o 
   6   7   6        0.00        1.95      2.01 o 
   7   7   6        1.12        3.78      2.84 o 
  -9   8   6        8.13       10.07      3.59 o 
  -8   8   6       14.49       16.70      3.63 o 
  -7   8   6       39.73       39.15     11.76 o 
  -6   8   6      112.19      109.65      6.19 o 
  -5   8   6      243.06      239.11      6.46 o 
  -4   8   6      326.07      325.44      7.37 o 
  -3   8   6      856.78      834.63     12.73 o 
  -2   8   6       11.73       13.25      1.65 o 
  -1   8   6        1.41        2.38      1.37 o 
   0   8   6       57.93       61.71      2.50 o 
   1   8   6      322.69      316.77      8.85 o 
   2   8   6        3.41        3.44      1.69 o 
   3   8   6      347.97      329.87     11.14 o 
   4   8   6      140.56      140.60      5.66 o 
   5   8   6       20.39       25.96      3.93 o 
   6   8   6       25.35       30.22      4.68 o 
  -8   9   6        1.20       -1.71      2.86 o 
  -7   9   6       22.65       26.03      4.07 o 
  -6   9   6        2.48        0.86      2.12 o 
  -5   9   6       39.33       43.59      3.15 o 
  -4   9   6       22.08       20.20      2.44 o 
  -3   9   6        3.45        4.75      2.21 o 
  -2   9   6      476.83      474.88      9.26 o 
  -1   9   6       82.01       68.22      4.09 o 
   0   9   6       80.71       70.79      3.44 o 
   1   9   6      173.98      164.14      4.28 o 
   2   9   6       14.34       11.27      2.96 o 
   3   9   6       10.38       12.37      2.30 o 
   4   9   6        8.56        6.74      2.13 o 
   5   9   6       98.46       93.00      6.33 o 
   6   9   6        0.01        1.67      2.86 o 
  -8  10   6       24.11       30.38      4.84 o 
  -7  10   6        9.46        8.12      3.08 o 
  -6  10   6       14.38        8.74      2.67 o 
  -5  10   6       53.21       55.77      3.76 o 
  -4  10   6        6.69        5.64      1.94 o 
  -3  10   6      128.67      134.20      4.99 o 
  -2  10   6      216.13      214.34      5.38 o 
  -1  10   6      627.09      628.21     24.47 o 
   0  10   6       10.55       14.46      3.31 o 
   1  10   6      157.33      157.90      4.39 o 
   2  10   6       49.75       40.19      3.12 o 
   3  10   6       19.37       16.33      2.63 o 
   4  10   6       20.81       17.82      2.87 o 
   5  10   6       26.16       21.32      3.21 o 
   6  10   6       12.44       10.48      3.63 o 
  -7  11   6       50.55       51.11      5.74 o 
  -6  11   6        0.02        3.62      2.86 o 
  -5  11   6       95.41      102.51      4.84 o 
  -4  11   6        9.99        8.42      2.19 o 
  -3  11   6        0.41       -1.80      1.63 o 
  -2  11   6       53.51       46.19      5.34 o 
  -1  11   6       11.69        8.86      3.30 o 
   0  11   6        5.29        2.54      1.69 o 
   1  11   6       33.74       30.86      4.07 o 
   2  11   6        0.06        1.97      1.85 o 
   3  11   6       97.26       88.33      4.68 o 
   4  11   6        0.39       -0.86      1.94 o 
   5  11   6       46.41       35.57      4.20 o 
  -7  12   6       11.00       12.09      3.77 o 
  -6  12   6        6.21       11.33      3.63 o 
  -5  12   6       10.91       15.53      3.63 o 
  -4  12   6       50.65       47.07      3.90 o 
  -3  12   6       81.51       79.82      5.17 o 
  -2  12   6        2.39        1.60      2.25 o 
  -1  12   6       12.46       12.87      2.44 o 
   0  12   6        4.29        2.45      1.94 o 
   1  12   6        4.06        4.23      2.78 o 
   2  12   6        3.61        6.10      2.86 o 
   3  12   6        0.23        0.25      1.94 o 
   4  12   6        1.15       -0.23      2.19 o 
   5  12   6        2.73        5.29      2.29 o 
  -6  13   6        5.87        3.12      3.16 o 
  -5  13   6       23.69       26.34      4.54 o 
  -4  13   6        4.90        7.90      2.54 o 
  -3  13   6      197.01      219.51      7.20 o 
  -2  13   6       45.80       43.35      5.34 o 
  -1  13   6        2.32       -0.99      1.80 o 
   0  13   6       10.76        5.21      2.44 o 
   1  13   6        3.72        1.14      2.67 o 
   2  13   6        1.17        0.00      2.42 o 
   3  13   6       26.52       29.80      4.92 o 
   4  13   6       24.15       27.38      3.21 o 
  -5  14   6       17.48       25.34      4.81 o 
  -4  14   6        0.98       -0.29      2.30 o 
  -3  14   6       16.64       14.11      3.63 o 
  -2  14   6        7.11        9.19      3.33 o 
  -1  14   6        1.27        1.38      2.99 o 
   0  14   6       19.18       24.88      4.86 o 
   1  14   6       16.28       18.28      3.90 o 
   2  14   6        0.91       -0.45      3.21 o 
   3  14   6        0.13       -1.28      3.02 o 
  -4  15   6        3.56       -0.33      3.16 o 
  -3  15   6        1.31       -0.86      2.67 o 
  -2  15   6        1.44       -3.63      2.42 o 
  -1  15   6       44.13       48.12      6.84 o 
   0  15   6       33.39       42.87      5.23 o 
   1  15   6       38.52       50.62      5.59 o 
   2  15   6        2.99        4.54      3.47 o 
  -2  16   6        7.11       13.27      3.77 o 
  -1  16   6        5.02        3.81      3.28 o 
   0  16   6        0.18        2.99      4.70 o 
 -10   1   7        0.78        1.18      3.21 o 
  -9   1   7        0.50        5.56      2.72 o 
  -8   1   7        4.20        9.74      2.78 o 
  -7   1   7       18.79       24.94      2.12 o 
  -6   1   7       83.31       80.83      2.98 o 
  -5   1   7      204.74      219.39      4.53 o 
  -4   1   7     1580.91     1575.35     15.60 o 
  -3   1   7       64.56       73.51      1.96 o 
  -2   1   7      232.31      231.77      3.06 o 
  -1   1   7      102.34      103.14      2.55 o 
   0   1   7      522.60      586.40      7.95 o 
   1   1   7      540.30      635.01      7.67 o 
   2   1   7     1326.09     1392.04     13.88 o 
   3   1   7      781.44      751.03     14.20 o 
   4   1   7      337.03      312.53      9.06 o 
   5   1   7        9.83       11.11      2.56 o 
   6   1   7        0.97        3.37      2.56 o 
   7   1   7        3.35        1.28      3.02 o 
 -10   2   7        3.08        1.07      3.02 o 
  -9   2   7        0.57       -1.07      2.42 o 
  -8   2   7      123.95      134.00      6.65 o 
  -7   2   7       14.58       11.49      1.65 o 
  -6   2   7        0.98        1.07      1.07 o 
  -5   2   7       14.72       14.76      1.91 o 
  -4   2   7      204.71      193.37      3.91 o 
  -3   2   7     1548.91     1543.13     14.88 o 
  -2   2   7      528.32      547.81      6.57 o 
  -1   2   7      605.80      751.74     10.37 o 
   0   2   7     3471.13     3637.51     30.67 o 
   1   2   7     1333.16     1326.62     13.28 o 
   2   2   7      346.25      357.16      6.51 o 
   3   2   7      299.70      315.58      6.42 o 
   4   2   7       47.42       51.24      4.07 o 
   5   2   7        1.04        0.00      2.25 o 
   6   2   7      226.72      230.88     10.05 o 
   7   2   7       11.19       16.30      3.77 o 
 -10   3   7       11.09        7.70      5.13 o 
  -9   3   7        7.33        4.70      4.28 o 
  -8   3   7       16.78       17.31      3.17 o 
  -7   3   7       46.89       51.05      2.77 o 
  -6   3   7       54.91       48.02      2.49 o 
  -5   3   7       21.00       22.53      1.69 o 
  -4   3   7       64.56       73.92      2.42 o 
  -3   3   7      103.90      105.15      2.70 o 
  -2   3   7      171.47      134.81      3.21 o 
  -1   3   7      199.57      251.90      4.09 o 
   0   3   7      679.29      675.20      7.99 o 
   1   3   7      142.99      139.39      3.58 o 
   2   3   7      309.79      312.44      6.57 o 
   3   3   7        0.28        0.87      1.31 o 
   4   3   7        6.72        8.35      2.56 o 
   5   3   7      246.99      242.20      8.61 o 
   6   3   7       13.24       11.27      3.28 o 
   7   3   7        2.62        1.64      2.86 o 
  -9   4   7        0.08       -3.85      2.99 o 
  -8   4   7       10.59       15.97      3.58 o 
  -7   4   7       15.55       16.30      2.86 o 
  -6   4   7      777.88      782.17     14.14 o 
  -5   4   7     1116.13     1100.56     14.87 o 
  -4   4   7      211.51      211.87      5.34 o 
  -3   4   7      258.25      304.88      7.53 o 
  -2   4   7     1883.96     2042.74     19.50 o 
  -1   4   7        8.96       10.13      1.04 o 
   0   4   7        0.24       10.56     10.55 o 
   1   4   7       12.86       15.19      1.38 o 
   2   4   7     1583.09     1537.78     18.58 o 
   3   4   7      493.37      476.86     10.56 o 
   4   4   7     1186.54     1223.73     21.31 o 
   5   4   7       28.24       38.96      4.23 o 
   6   4   7       24.60       18.60      3.77 o 
   7   4   7        7.31        8.51      3.39 o 
  -9   5   7        2.01       -1.71      3.42 o 
  -8   5   7       10.01       13.77      2.98 o 
  -7   5   7        3.28        4.39      2.25 o 
  -6   5   7       16.62       14.24      2.05 o 
  -5   5   7       24.33       28.68      3.22 o 
  -4   5   7       76.89       81.38      4.06 o 
  -3   5   7      229.78      247.40      5.37 o 
  -2   5   7     1953.45     1961.12     20.80 o 
  -1   5   7      534.89      526.22      6.83 o 
   0   5   7        0.41       -0.29      0.61 o 
   1   5   7       59.27       51.93      2.21 o 
   2   5   7       17.03       15.94      2.05 o 
   3   5   7       80.74       92.34      3.93 o 
   4   5   7       61.51       64.57      4.68 o 
   5   5   7        4.85        3.40      2.56 o 
   6   5   7        0.17        0.79      2.86 o 
   7   5   7        0.78       -2.72      2.99 o 
  -9   6   7        1.86       -2.11      2.56 o 
  -8   6   7       76.71       80.22      7.70 o 
  -7   6   7       89.32       77.80      9.83 o 
  -6   6   7       69.00       72.16      3.25 o 
  -5   6   7       79.00       83.11      3.76 o 
  -4   6   7        0.15        2.89      1.30 o 
  -3   6   7      264.39      252.84      5.99 o 
  -2   6   7       59.83       50.18      2.40 o 
  -1   6   7       13.91       12.41      1.69 o 
   0   6   7     1744.25     1702.40     16.90 o 
   1   6   7      133.06      118.86      3.30 o 
   2   6   7     1303.95     1272.08     49.39 o 
   3   6   7       94.86      102.78      4.27 o 
   4   6   7        0.02       -2.89      1.92 o 
   5   6   7        1.91       -1.57      2.25 o 
   6   6   7       12.46       13.62      3.47 o 
   7   6   7        8.69       10.95      3.90 o 
  -9   7   7        1.59        3.73      3.16 o 
  -8   7   7       12.63       13.23      3.16 o 
  -7   7   7       22.32       26.43      3.77 o 
  -6   7   7      212.41      199.41      5.88 o 
  -5   7   7       89.67       82.39      3.90 o 
  -4   7   7      886.52      892.29     16.02 o 
  -3   7   7      153.95      155.96      4.93 o 
  -2   7   7      388.68      378.04      6.67 o 
  -1   7   7       14.59       16.46      2.05 o 
   0   7   7      120.40      116.37      2.96 o 
   1   7   7      334.73      324.61      5.99 o 
   2   7   7      376.47      366.86      8.56 o 
   3   7   7       22.70       27.71      2.79 o 
   4   7   7       49.20       49.26      3.50 o 
   5   7   7       67.29       69.86      8.98 o 
   6   7   7       13.47       10.81      3.77 o 
  -8   8   7        0.00       -1.53      2.56 o 
  -7   8   7        4.79        7.12      3.63 o 
  -6   8   7       34.09       37.60     13.26 o 
  -5   8   7        6.09        4.92      1.76 o 
  -4   8   7       67.68       69.84      4.47 o 
  -3   8   7        0.51        1.36      1.38 o 
  -2   8   7      221.24      224.86      5.23 o 
  -1   8   7       17.78       15.54      2.89 o 
   0   8   7      682.66      644.43     10.65 o 
   1   8   7      180.35      196.79      4.88 o 
   2   8   7       20.08       21.84      2.38 o 
   3   8   7       44.12       49.70      3.50 o 
   4   8   7       12.78       10.58      2.38 o 
   5   8   7       12.53       10.69      3.33 o 
   6   8   7        5.38       -0.21      2.72 o 
  -8   9   7       57.36       58.73     10.69 o 
  -7   9   7       69.27       62.07      5.56 o 
  -6   9   7       58.51       64.95      5.28 o 
  -5   9   7       55.67       55.26      4.16 o 
  -4   9   7      722.48      698.43     12.14 o 
  -3   9   7       17.19       15.23      2.86 o 
  -2   9   7      181.06      164.65      5.75 o 
  -1   9   7      239.84      241.29      7.43 o 
   0   9   7       91.54       78.90      4.28 o 
   1   9   7        9.04       13.47      1.76 o 
   2   9   7       34.62       31.88      2.94 o 
   3   9   7       75.42       73.26      4.18 o 
   4   9   7        7.06        4.98      2.79 o 
   5   9   7        9.35        7.93      4.49 o 
   6   9   7        2.36       -1.01      2.99 o 
  -8  10   7       64.85       61.64      9.41 o 
  -7  10   7       45.02       48.90      6.20 o 
  -6  10   7        0.60        0.00      2.42 o 
  -5  10   7       10.77       10.95      2.27 o 
  -4  10   7      313.87      332.97      8.26 o 
  -3  10   7       90.16       77.66      4.27 o 
  -2  10   7      169.52      170.77      5.68 o 
  -1  10   7      112.29      111.55      4.59 o 
   0  10   7      251.15      239.98      6.64 o 
   1  10   7      263.13      280.00      9.22 o 
   2  10   7        0.00        0.07      1.63 o 
   3  10   7        6.27        8.52      2.30 o 
   4  10   7       26.78       26.52      3.29 o 
   5  10   7        5.62        1.81      2.99 o 
  -7  11   7       70.58       72.39      6.50 o 
  -6  11   7      241.73      243.31     23.52 o 
  -5  11   7       13.06       15.85      3.12 o 
  -4  11   7       20.52       26.60      3.12 o 
  -3  11   7        2.85        1.40      1.85 o 
  -2  11   7       11.40       10.52      2.30 o 
  -1  11   7       24.76       34.09      3.12 o 
   0  11   7       44.55       49.06      3.51 o 
   1  11   7       95.68       96.23      5.89 o 
   2  11   7       28.00       32.11      4.23 o 
   3  11   7        0.08        3.37      2.41 o 
   4  11   7        0.52       -1.05      2.07 o 
   5  11   7        2.12       -4.29      2.86 o 
  -7  12   7       11.52       13.78      4.07 o 
  -6  12   7      316.68      337.39     11.92 o 
  -5  12   7      113.53      109.98      6.84 o 
  -4  12   7      100.85      103.65      5.21 o 
  -3  12   7       35.68       41.12      3.76 o 
  -2  12   7       40.75       33.87      4.07 o 
  -1  12   7        8.98        7.53      2.66 o 
   0  12   7       16.24       18.02      2.79 o 
   1  12   7        2.13        0.61      2.05 o 
   2  12   7       90.13       97.10      6.35 o 
   3  12   7       63.23       60.55      7.06 o 
   4  12   7        8.42       10.15      2.79 o 
  -6  13   7       48.50       61.97      6.33 o 
  -5  13   7       28.71       48.32      5.59 o 
  -4  13   7        7.73       13.96      2.94 o 
  -3  13   7       20.65       22.79      3.93 o 
  -2  13   7       53.54       62.90      5.28 o 
  -1  13   7      174.56      167.75      6.33 o 
   0  13   7       60.46       61.99      4.36 o 
   1  13   7        0.60       -1.45      2.57 o 
   2  13   7        6.82        7.19      3.16 o 
   3  13   7        6.92       13.44      5.34 o 
  -5  14   7      108.12      116.80      7.86 o 
  -4  14   7       10.08       12.99      2.88 o 
  -3  14   7       15.57       26.84      4.20 o 
  -2  14   7        1.23        2.57      2.72 o 
  -1  14   7        0.35       -0.23      2.19 o 
   0  14   7       26.73       31.89      4.54 o 
   1  14   7        5.40        5.87      3.63 o 
   2  14   7       41.92       40.38      5.11 o 
  -4  15   7        0.14       -3.63      2.42 o 
  -3  15   7      116.10      125.71      7.86 o 
  -2  15   7       33.47       35.57      5.14 o 
  -1  15   7        0.26        1.50      3.02 o 
   0  15   7       14.11       15.80      8.34 o 
   1  15   7       19.60       17.75      4.49 o 
 -10   0   8        4.58        3.85      3.85 o 
  -9   0   8        4.22       12.40      4.70 o 
  -8   0   8        3.85       16.25      4.70 o 
  -7   0   8      213.87      229.98      7.40 o 
  -6   0   8      246.06      241.28      7.40 o 
  -5   0   8       30.68       35.45      2.86 o 
  -4   0   8      102.55      101.69      4.07 o 
  -3   0   8     1136.16     1153.24     13.61 o 
  -2   0   8      823.02      877.84     13.52 o 
  -1   0   8        1.27        9.55      2.57 o 
   0   0   8        9.16        8.61      1.51 o 
   1   0   8      678.55      687.86     13.90 o 
   2   0   8      554.07      526.90     10.16 o 
   3   0   8      111.03       91.08      6.84 o 
   4   0   8        4.75        9.41      3.42 o 
   5   0   8        4.84        4.70      2.99 o 
   6   0   8      463.21      479.76     19.24 o 
   7   0   8        0.01        5.13      4.70 o 
 -10   1   8        5.69        4.70      3.33 o 
  -9   1   8        3.66        1.56      2.57 o 
  -8   1   8        0.60        0.11      1.63 o 
  -7   1   8       47.39       45.16      2.67 o 
  -6   1   8       15.32       21.72      1.86 o 
  -5   1   8       69.02       77.96      4.26 o 
  -4   1   8      101.20       96.35      2.82 o 
  -3   1   8      405.01      389.12      4.72 o 
  -2   1   8     1262.26     1200.54     13.23 o 
  -1   1   8      399.19      428.84      5.91 o 
   0   1   8      157.67      143.45      3.26 o 
   1   1   8       44.13       69.78      2.38 o 
   2   1   8       18.54       15.34      1.41 o 
   3   1   8       14.28       23.91      3.16 o 
   4   1   8       15.91       18.56      3.63 o 
   5   1   8       26.13       23.28      3.77 o 
   6   1   8      202.40      218.52      9.06 o 
   7   1   8        0.46       -0.92      2.86 o 
 -10   2   8       14.64        7.70      4.70 o 
  -9   2   8       20.84       10.69      4.70 o 
  -8   2   8        7.64        5.70      2.25 o 
  -7   2   8        0.63        1.00      1.22 o 
  -6   2   8        4.00        3.13      1.16 o 
  -5   2   8       13.82       15.94      1.54 o 
  -4   2   8       70.47       63.66      2.41 o 
  -3   2   8        1.61        5.63      1.16 o 
  -2   2   8       22.36       20.26      1.91 o 
  -1   2   8     1107.28     1046.10     11.85 o 
   0   2   8     1068.89     1027.88     11.11 o 
   1   2   8       27.36       37.67      1.85 o 
   2   2   8        0.33       -0.39      0.85 o 
   3   2   8       18.24       18.98      2.86 o 
   4   2   8      216.48      218.82      9.62 o 
   5   2   8       14.18        8.55      2.99 o 
   6   2   8        6.41        9.71      6.63 o 
   7   2   8        6.50        7.57      3.59 o 
  -9   3   8       12.31       20.10      5.56 o 
  -8   3   8       10.80       11.58      4.06 o 
  -7   3   8        3.83        6.69      1.88 o 
  -6   3   8       29.63       34.85      2.63 o 
  -5   3   8      346.36      355.80      8.76 o 
  -4   3   8      282.16      299.48      7.40 o 
  -3   3   8       43.77       53.89      2.28 o 
  -2   3   8      214.08      225.02      4.49 o 
  -1   3   8       27.56       34.53      1.74 o 
   0   3   8      144.13      141.20      3.35 o 
   1   3   8      223.64      212.92      7.03 o 
   2   3   8       60.36       62.44      3.02 o 
   3   3   8       53.36       48.14      2.88 o 
   4   3   8      691.33      687.11     15.11 o 
   5   3   8       48.25       47.63      4.68 o 
   6   3   8       96.55       93.44      6.50 o 
   7   3   8        0.00       -2.80      2.67 o 
  -9   4   8       12.39       16.25      5.56 o 
  -8   4   8        8.30        5.77      2.72 o 
  -7   4   8        1.98        1.64      1.63 o 
  -6   4   8        8.93        9.55      3.09 o 
  -5   4   8        0.83        0.16      1.13 o 
  -4   4   8       39.69       35.10      3.64 o 
  -3   4   8       11.74       14.13      1.43 o 
  -2   4   8       24.04       32.32      1.92 o 
  -1   4   8      125.87      134.07      3.12 o 
   0   4   8       12.75        9.33      1.16 o 
   1   4   8        0.40        0.72      0.93 o 
   2   4   8      399.54      403.15      7.87 o 
   3   4   8        9.92        8.42      2.01 o 
   4   4   8       56.55       59.12      6.63 o 
   5   4   8        9.85       10.87      4.28 o 
   6   4   8        8.14        3.36      2.98 o 
  -9   5   8       14.48       13.68      5.13 o 
  -8   5   8        9.37       10.20      2.44 o 
  -7   5   8        3.92        1.71      2.12 o 
  -6   5   8       45.68       45.89      3.19 o 
  -5   5   8       12.93       13.74      4.15 o 
  -4   5   8       91.69       91.84      3.70 o 
  -3   5   8      241.99      251.93      5.18 o 
  -2   5   8       20.05       18.74      1.97 o 
  -1   5   8      118.45      115.67      3.78 o 
   0   5   8      130.74      136.68      3.44 o 
   1   5   8      269.85      260.61      5.03 o 
   2   5   8     1098.06     1053.76     14.87 o 
   3   5   8      158.04      162.80      5.26 o 
   4   5   8       17.96       10.01      2.98 o 
   5   5   8       23.98       27.45      7.06 o 
   6   5   8       13.73       13.90      3.93 o 
  -9   6   8       25.47       15.82      5.56 o 
  -8   6   8        6.31        6.31      5.99 o 
  -7   6   8       15.95       20.72      3.67 o 
  -6   6   8        5.05        3.99      1.73 o 
  -5   6   8       12.83        9.98      1.94 o 
  -4   6   8       54.85       47.82      4.12 o 
  -3   6   8       59.88       56.68      3.39 o 
  -2   6   8       36.90       32.23      2.47 o 
  -1   6   8      634.22      622.61     12.22 o 
   0   6   8     2289.57     2283.08     23.13 o 
   1   6   8        0.08        0.85      1.10 o 
   2   6   8      261.88      255.22      6.48 o 
   3   6   8        0.01        0.00      1.61 o 
   4   6   8        6.57        3.23      3.21 o 
   5   6   8        2.04        4.13      6.41 o 
   6   6   8        0.45        4.87      3.16 o 
  -9   7   8        0.26       -0.21      2.19 o 
  -8   7   8        3.93        1.46      2.56 o 
  -7   7   8       21.19       16.14      3.28 o 
  -6   7   8       91.68       84.01      4.21 o 
  -5   7   8        1.19        0.86      1.44 o 
  -4   7   8      323.81      319.25      7.47 o 
  -3   7   8       37.70       32.47      2.29 o 
  -2   7   8      128.22      128.21      4.43 o 
  -1   7   8       75.20       79.16      3.69 o 
   0   7   8     1852.12     1800.67     21.50 o 
   1   7   8      298.35      295.20      4.97 o 
   2   7   8       84.04       80.36      3.93 o 
   3   7   8       40.17       40.06      3.29 o 
   4   7   8       29.47       32.20      4.92 o 
   5   7   8       50.20       53.41      5.28 o 
   6   7   8        4.57        6.09      3.16 o 
  -8   8   8       15.25       22.34      4.28 o 
  -7   8   8       64.51       70.09      5.99 o 
  -6   8   8       52.84       57.77      3.83 o 
  -5   8   8      134.22      125.90      4.99 o 
  -4   8   8        6.65       -0.02      1.92 o 
  -3   8   8      477.03      486.09     12.88 o 
  -2   8   8      781.07      803.18     11.00 o 
  -1   8   8       26.96       25.29      2.17 o 
   0   8   8      230.47      229.33      6.03 o 
   1   8   8      105.84      109.60      5.59 o 
   2   8   8      133.24      155.24      5.39 o 
   3   8   8       10.97       13.76      2.40 o 
   4   8   8        2.37       -3.59      2.57 o 
   5   8   8        3.43        4.14      2.86 o 
  -8   9   8        2.48        4.34      5.77 o 
  -7   9   8        0.47       -1.08      2.56 o 
  -6   9   8       70.00       76.27      4.33 o 
  -5   9   8        4.81        2.40      1.69 o 
  -4   9   8       85.09       74.08      5.67 o 
  -3   9   8      151.90      151.05      5.40 o 
  -2   9   8     2670.44     2545.31     29.29 o 
  -1   9   8       18.79       20.57      2.44 o 
   0   9   8       51.91       52.98      3.37 o 
   1   9   8      127.39      121.44      7.27 o 
   2   9   8        3.22        2.48      2.44 o 
   3   9   8      130.36      133.86      5.42 o 
   4   9   8        3.88        4.07      3.28 o 
   5   9   8       65.78       76.50      6.33 o 
  -7  10   8        0.14        0.29      2.67 o 
  -6  10   8       50.41       47.30      5.11 o 
  -5  10   8        4.59        3.42      1.97 o 
  -4  10   8      105.50       96.59      4.76 o 
  -3  10   8        0.08        0.52      1.80 o 
  -2  10   8      397.94      388.24      8.88 o 
  -1  10   8      207.93      204.02      6.24 o 
   0  10   8       49.00       44.06      3.33 o 
   1  10   8        0.50        2.57      2.12 o 
   2  10   8        0.10        1.85      2.25 o 
   3  10   8        3.93        6.51      2.95 o 
   4  10   8       23.07       26.73      3.50 o 
   5  10   8        0.09        6.58      3.47 o 
  -7  11   8        1.97        1.71      3.16 o 
  -6  11   8        0.28       -1.50      2.72 o 
  -5  11   8       55.58       54.80      4.08 o 
  -4  11   8      944.60      920.74     15.52 o 
  -3  11   8       89.34       78.10      4.52 o 
  -2  11   8       25.16       16.89      2.60 o 
  -1  11   8       56.53       51.47      6.39 o 
   0  11   8      167.09      159.67      5.75 o 
   1  11   8        7.26        6.01      3.21 o 
   2  11   8        7.04        7.48      2.98 o 
   3  11   8      140.63      148.39      8.12 o 
   4  11   8        1.84       -1.28      2.22 o 
  -6  12   8       49.56       49.81      5.89 o 
  -5  12   8       44.33       52.74      7.09 o 
  -4  12   8      369.27      353.85     13.25 o 
  -3  12   8        6.66       -0.30      2.56 o 
  -2  12   8        2.13        5.25      1.94 o 
  -1  12   8       10.60        2.30      2.05 o 
   0  12   8       37.31       46.76      6.99 o 
   1  12   8        1.35       -0.43      2.42 o 
   2  12   8        9.41       10.69      3.33 o 
   3  12   8        2.01        0.90      2.67 o 
  -5  13   8        5.64        7.23      2.69 o 
  -4  13   8        2.80        2.88      2.36 o 
  -3  13   8       18.18       24.81      4.23 o 
  -2  13   8       59.51       61.86      5.42 o 
  -1  13   8       36.71       35.66      3.78 o 
   0  13   8        3.22        5.00      2.86 o 
   1  13   8      140.04      164.80      8.31 o 
   2  13   8        7.71       11.26      3.59 o 
   3  13   8        0.11        0.35      2.56 o 
  -4  14   8        0.08       -2.71      2.08 o 
  -3  14   8       16.41       28.28      5.34 o 
  -2  14   8       71.09       61.99      5.89 o 
  -1  14   8       42.44       41.56      4.00 o 
   0  14   8        0.15        3.12      3.16 o 
   1  14   8        2.21        3.27      2.98 o 
   2  14   8        0.18        6.20      3.63 o 
  -3  15   8        0.02       -2.35      2.72 o 
  -2  15   8       20.41       17.95      5.99 o 
  -1  15   8       82.40      116.83     12.61 o 
   0  15   8        0.45       -0.43      3.42 o 
  -9   1   9        0.15       -0.86      3.42 o 
  -8   1   9      132.48      156.48      6.76 o 
  -7   1   9       21.86       27.27      2.72 o 
  -6   1   9       73.56       66.73      4.43 o 
  -5   1   9      105.22      101.28      4.22 o 
  -4   1   9      398.73      391.77      7.30 o 
  -3   1   9      642.75      675.70      9.26 o 
  -2   1   9        0.59        1.23      0.68 o 
  -1   1   9     1060.41     1018.88     11.20 o 
   0   1   9      272.03      272.84      5.26 o 
   1   1   9       73.58       79.17      2.90 o 
   2   1   9      174.28      186.41      5.03 o 
   3   1   9      110.37      115.06      5.74 o 
   4   1   9        3.73        1.05      3.42 o 
   5   1   9        1.00       -1.71      2.42 o 
   6   1   9       63.37       60.30      5.74 o 
  -9   2   9       50.45       42.76      6.84 o 
  -8   2   9        9.45       12.28      3.02 o 
  -7   2   9        0.33       -1.28      1.48 o 
  -6   2   9       87.12       82.03      3.78 o 
  -5   2   9        3.84        4.88      1.44 o 
  -4   2   9      146.74      141.97      4.51 o 
  -3   2   9     1030.28      990.11     11.42 o 
  -2   2   9     1284.46     1255.82     15.54 o 
  -1   2   9      726.60      703.63      8.62 o 
   0   2   9       53.68       53.98      2.24 o 
   1   2   9       98.08      100.61      3.39 o 
   2   2   9        0.28        2.11      2.81 o 
   3   2   9        0.53       -1.67      1.92 o 
   4   2   9        0.14        0.00      1.95 o 
   5   2   9        0.38       -0.86      2.42 o 
   6   2   9       98.92      103.02      6.80 o 
  -9   3   9       69.45       65.42      8.12 o 
  -8   3   9       11.62        9.62      3.02 o 
  -7   3   9        9.09        9.18      2.13 o 
  -6   3   9       25.92       27.48      2.63 o 
  -5   3   9        9.25        7.27      1.73 o 
  -4   3   9       26.55       23.34      2.48 o 
  -3   3   9      538.98      504.89      7.53 o 
  -2   3   9       18.71       12.59      1.80 o 
  -1   3   9       49.95       58.45      2.41 o 
   0   3   9       62.04       59.66      2.84 o 
   1   3   9       36.84       37.00      2.06 o 
   2   3   9       29.01       27.88      2.50 o 
   3   3   9       96.99       99.68      5.28 o 
   4   3   9      327.22      326.54     10.10 o 
   5   3   9       36.56       33.02      4.20 o 
   6   3   9       34.82       29.68      4.51 o 
  -9   4   9       15.39       32.92      6.41 o 
  -8   4   9      189.02      213.31      8.61 o 
  -7   4   9      180.03      179.66      5.99 o 
  -6   4   9       14.66       17.80      2.30 o 
  -5   4   9      534.00      541.82     14.50 o 
  -4   4   9      276.02      283.18      6.58 o 
  -3   4   9      322.77      339.53      6.09 o 
  -2   4   9      773.70      741.47     13.21 o 
  -1   4   9      185.44      171.15      4.76 o 
   0   4   9      646.27      636.24     10.31 o 
   1   4   9      485.45      470.13     11.11 o 
   2   4   9        1.19        0.62      1.44 o 
   3   4   9       29.94       28.64      3.63 o 
   4   4   9      241.88      249.86      8.92 o 
   5   4   9       25.77       24.07      3.93 o 
   6   4   9        1.57        4.85      3.16 o 
  -9   5   9        4.05        7.06      3.02 o 
  -8   5   9       38.62       35.67      4.38 o 
  -7   5   9      142.99      127.76      5.15 o 
  -6   5   9       88.55       67.80      3.86 o 
  -5   5   9       84.10       71.25      3.97 o 
  -4   5   9      181.37      191.59      5.59 o 
  -3   5   9      208.74      201.93      6.54 o 
  -2   5   9        0.57        1.90      1.18 o 
  -1   5   9      116.41      121.87      5.74 o 
   0   5   9      452.45      442.64      6.84 o 
   1   5   9       84.79       82.14      3.04 o 
   2   5   9      367.19      386.41      8.13 o 
   3   5   9       35.69       35.90      2.93 o 
   4   5   9       67.59       65.93      9.83 o 
   5   5   9       32.90       38.26      9.62 o 
   6   5   9        5.86        1.56      3.63 o 
  -9   6   9        6.22        4.77      2.86 o 
  -8   6   9        5.10        2.99      3.85 o 
  -7   6   9       11.10       10.47      2.19 o 
  -6   6   9       74.90       75.47      4.18 o 
  -5   6   9      141.79      123.46      4.77 o 
  -4   6   9       29.16       25.73      2.64 o 
  -3   6   9      214.77      205.83      5.99 o 
  -2   6   9      255.49      225.98      8.52 o 
  -1   6   9      602.37      572.08      9.85 o 
   0   6   9      263.08      267.31      6.28 o 
   1   6   9       32.57       30.45      2.63 o 
   2   6   9      903.31      937.23     34.86 o 
   3   6   9        0.01        0.99      1.63 o 
   4   6   9        4.90        5.63      3.63 o 
   5   6   9        1.43       -1.46      2.99 o 
   6   6   9        0.13        3.26      3.16 o 
  -8   7   9        0.26        4.19      2.86 o 
  -7   7   9       29.64       33.55      4.23 o 
  -6   7   9      133.59      131.94      5.25 o 
  -5   7   9      436.48      402.01     10.77 o 
  -4   7   9      229.25      202.61      7.54 o 
  -3   7   9      212.79      210.65      6.05 o 
  -2   7   9        8.88        8.75      1.88 o 
  -1   7   9       41.46       40.60      2.87 o 
   0   7   9      100.80       98.17      4.08 o 
   1   7   9       80.11       88.53      5.14 o 
   2   7   9        0.92        3.42      1.85 o 
   3   7   9       55.10       50.96      3.69 o 
   4   7   9        7.19       14.33      3.33 o 
   5   7   9       30.98       41.13      4.98 o 
  -8   8   9        0.00       -1.21      2.56 o 
  -7   8   9        6.97        7.40      2.86 o 
  -6   8   9       11.90       14.36      2.54 o 
  -5   8   9        0.04        1.75      1.48 o 
  -4   8   9      108.92       82.15      4.27 o 
  -3   8   9       48.40       48.19      3.83 o 
  -2   8   9       11.01       13.10      2.38 o 
  -1   8   9       19.59       16.85      2.98 o 
   0   8   9      569.13      535.33     11.60 o 
   1   8   9        7.09        4.73      2.25 o 
   2   8   9      209.78      215.09      6.38 o 
   3   8   9       74.40       93.45      4.68 o 
   4   8   9       21.51       24.63      4.23 o 
   5   8   9       10.68       13.47      3.63 o 
  -8   9   9        0.97       -0.86      2.72 o 
  -7   9   9        6.43        3.42      2.72 o 
  -6   9   9       15.05       15.17      2.69 o 
  -5   9   9       36.41       34.21      3.33 o 
  -4   9   9       21.56       10.73      3.44 o 
  -3   9   9      391.27      329.75      7.14 o 
  -2   9   9      417.71      383.24      8.71 o 
  -1   9   9      147.61      149.87      7.81 o 
   0   9   9      139.06      139.81      5.14 o 
   1   9   9       17.70       12.07      4.06 o 
   2   9   9        9.32       14.93      3.16 o 
   3   9   9       49.94       63.39      7.08 o 
   4   9   9        0.90        1.66      2.67 o 
   5   9   9       10.99        9.42      4.92 o 
  -7  10   9       19.25       15.16      3.90 o 
  -6  10   9        4.03       -0.52      2.54 o 
  -5  10   9        0.60       -1.71      2.12 o 
  -4  10   9        0.24        1.11      1.88 o 
  -3  10   9        8.02       19.05      6.84 o 
  -2  10   9       10.83       14.73      2.56 o 
  -1  10   9      286.55      306.01     10.11 o 
   0  10   9       53.99       67.15      4.08 o 
   1  10   9       39.01       37.60      7.27 o 
   2  10   9        0.03       -0.31      2.25 o 
   3  10   9        5.04        6.50      3.42 o 
   4  10   9       80.95       69.50      5.89 o 
  -7  11   9       60.18       69.69      6.63 o 
  -6  11   9       20.86       21.65      4.23 o 
  -5  11   9       20.04       22.25      3.12 o 
  -4  11   9      125.12      130.73      6.22 o 
  -3  11   9       38.58       43.05      6.20 o 
  -2  11   9      253.48      222.05      6.99 o 
  -1  11   9       82.60       80.42      4.51 o 
   0  11   9       11.20       11.10      3.16 o 
   1  11   9       45.81       51.33      5.34 o 
   2  11   9       41.22       44.00      4.98 o 
   3  11   9       11.58       10.95      3.85 o 
  -6  12   9        3.92        9.71      4.06 o 
  -5  12   9       45.69       55.96      6.14 o 
  -4  12   9       53.94       41.62      4.00 o 
  -3  12   9       70.08       70.08     12.19 o 
  -2  12   9       10.67        9.68      3.49 o 
  -1  12   9        7.94        1.28      1.97 o 
   0  12   9       69.51       59.01      5.44 o 
   1  12   9      176.41      205.70      9.07 o 
   2  12   9       36.76       40.09      4.98 o 
   3  12   9        5.87        9.69      3.47 o 
  -5  13   9       34.26       47.72      7.62 o 
  -4  13   9       48.69       44.56      5.11 o 
  -3  13   9       61.72       66.12      8.55 o 
  -2  13   9        3.47        1.06      2.19 o 
  -1  13   9       32.95       37.57      3.85 o 
   0  13   9       67.67       52.04      7.70 o 
   1  13   9      119.18      116.11      7.56 o 
   2  13   9        1.47        1.07      2.72 o 
  -4  14   9        0.14       -2.59      4.06 o 
  -3  14   9       17.16       12.70      9.41 o 
  -2  14   9        7.63        3.46      3.63 o 
  -1  14   9       60.85       64.91      6.03 o 
   0  14   9        7.12       14.90      4.07 o 
   1  14   9        3.28        0.43      4.28 o 
  -8   0  10      174.38      170.18     10.26 o 
  -7   0  10       91.52      122.29      8.98 o 
  -6   0  10     5037.35     5016.93     88.08 o 
  -5   0  10       69.99       72.26      6.41 o 
  -4   0  10      199.90      203.53      9.83 o 
  -3   0  10      635.94      584.09     17.10 o 
  -2   0  10       29.69       41.27      5.99 o 
  -1   0  10       89.54      103.51      4.38 o 
   0   0  10       53.64       53.70      3.33 o 
   1   0  10       33.79       24.53      2.56 o 
   2   0  10       92.39       88.94      7.27 o 
   3   0  10       45.95       49.60      5.99 o 
   4   0  10       47.38       60.29      7.27 o 
   5   0  10        0.17       -0.86      3.42 o 
   6   0  10        0.03        2.99      4.70 o 
  -8   1  10       42.75       44.45      4.93 o 
  -7   1  10       71.35       83.45      4.26 o 
  -6   1  10       88.71       94.64      4.70 o 
  -5   1  10      988.56      966.86     17.86 o 
  -4   1  10      281.07      268.48      6.21 o 
  -3   1  10      263.46      252.56     10.68 o 
  -2   1  10      131.34      134.85      3.33 o 
  -1   1  10       75.14       83.24      2.77 o 
   0   1  10      354.63      340.33      5.82 o 
   1   1  10       76.42       85.18      2.99 o 
   2   1  10       56.56       54.97      3.19 o 
   3   1  10       48.25       48.46      8.77 o 
   4   1  10       26.01       32.00     10.90 o 
   5   1  10        0.26       -3.48      4.06 o 
   6   1  10        2.55       -1.63      2.56 o 
  -9   2  10        2.09        5.99      3.85 o 
  -8   2  10      884.37      923.80     15.14 o 
  -7   2  10       18.16       18.26      3.46 o 
  -6   2  10       75.64       71.70      3.76 o 
  -5   2  10       23.54       24.33      2.54 o 
  -4   2  10     2096.64     2079.34     24.58 o 
  -3   2  10      182.91      179.76      4.27 o 
  -2   2  10      271.33      262.37      5.99 o 
  -1   2  10       80.14       78.63      3.33 o 
   0   2  10      195.85      197.19      4.38 o 
   1   2  10       17.32       16.86      1.74 o 
   2   2  10       13.87       11.35      2.68 o 
   3   2  10        5.46        0.86      2.78 o 
   4   2  10        3.00       -1.25      2.35 o 
   5   2  10       17.39       25.04      8.77 o 
   6   2  10       49.85       56.24      5.74 o 
  -9   3  10       12.07       15.39      4.70 o 
  -8   3  10       29.47       41.52      4.54 o 
  -7   3  10       99.29       99.45      4.68 o 
  -6   3  10      172.69      169.98      9.12 o 
  -5   3  10       31.47       36.16      7.01 o 
  -4   3  10     1699.53     1786.47     21.89 o 
  -3   3  10      288.50      275.52      5.49 o 
  -2   3  10       66.84       66.72      3.19 o 
  -1   3  10      306.41      296.54      6.41 o 
   0   3  10        1.79        6.03      1.33 o 
   1   3  10       60.13       57.96      2.65 o 
   2   3  10      198.15      191.90      7.48 o 
   3   3  10        7.30        6.56      4.70 o 
   4   3  10       12.26       13.40      3.33 o 
   5   3  10        1.23       -1.71      2.42 o 
   6   3  10       45.11       39.52      5.28 o 
  -9   4  10       46.07       46.85      9.19 o 
  -8   4  10        4.27        0.86      2.56 o 
  -7   4  10      157.38      162.36      6.18 o 
  -6   4  10      160.92      154.68      7.08 o 
  -5   4  10       17.24       18.08      2.38 o 
  -4   4  10      187.49      181.83      5.43 o 
  -3   4  10        0.65        2.42      1.26 o 
  -2   4  10      886.30      857.13     12.59 o 
  -1   4  10        1.09        2.64      1.30 o 
   0   4  10       91.47       88.87      3.09 o 
   1   4  10       10.98        9.90      1.55 o 
   2   4  10       18.29       16.70      2.22 o 
   3   4  10       22.57       21.50      3.39 o 
   4   4  10       64.87       65.33      5.28 o 
   5   4  10        5.22       -0.70      4.70 o 
  -9   5  10       13.86        4.28      3.33 o 
  -8   5  10        4.95        6.51      2.99 o 
  -7   5  10       43.99       42.28      3.51 o 
  -6   5  10       94.33       75.73      4.11 o 
  -5   5  10       27.51       36.10      3.04 o 
  -4   5  10      203.13      206.67      6.09 o 
  -3   5  10        4.87        2.06      1.22 o 
  -2   5  10     1362.73     1321.21     17.85 o 
  -1   5  10       61.08       68.16      3.47 o 
   0   5  10        2.01        1.31      1.30 o 
   1   5  10      569.88      614.57     10.48 o 
   2   5  10      276.65      317.46      7.54 o 
   3   5  10       45.45       58.02      5.99 o 
   4   5  10      164.78      156.04      7.54 o 
   5   5  10        5.84        7.07      4.49 o 
  -8   6  10       23.57       19.82      3.93 o 
  -7   6  10       86.62       79.58      4.50 o 
  -6   6  10       19.73       16.71      3.43 o 
  -5   6  10      148.78      137.23      5.17 o 
  -4   6  10       12.25        9.82      1.94 o 
  -3   6  10      140.93      146.25      4.43 o 
  -2   6  10      290.78      283.11      7.77 o 
  -1   6  10        8.01        5.60      1.63 o 
   0   6  10      605.59      581.39     12.57 o 
   1   6  10        3.93        3.42      3.42 o 
   2   6  10        5.21        7.76      2.05 o 
   3   6  10       50.86       46.83      4.51 o 
   4   6  10       28.72       38.02      4.68 o 
   5   6  10        0.06        5.31      3.21 o 
  -8   7  10        0.20        0.86      3.42 o 
  -7   7  10        2.61        2.00      1.97 o 
  -6   7  10       35.35       37.70      3.46 o 
  -5   7  10      105.38      117.77      5.02 o 
  -4   7  10      164.03      137.59      9.65 o 
  -3   7  10        0.80       -0.30      1.58 o 
  -2   7  10      150.70      156.90      5.10 o 
  -1   7  10      224.68      226.85      6.16 o 
   0   7  10      138.21      129.54      4.85 o 
   1   7  10      299.51      312.23      9.66 o 
   2   7  10      167.33      162.36      5.76 o 
   3   7  10      141.59      157.86      6.05 o 
   4   7  10      133.68      122.65      7.06 o 
   5   7  10        2.41        0.43      3.33 o 
  -8   8  10        0.91       -1.56      2.56 o 
  -7   8  10       38.07       35.74      4.54 o 
  -6   8  10      179.13      189.09      6.73 o 
  -5   8  10      221.54      218.41      9.41 o 
  -4   8  10       25.26       18.87      2.69 o 
  -3   8  10       66.57       43.61      3.29 o 
  -2   8  10       39.34       30.67      2.87 o 
  -1   8  10      110.02      109.47      5.14 o 
   0   8  10      331.97      339.60      7.91 o 
   1   8  10       45.65       51.34      4.54 o 
   2   8  10      536.85      561.71     14.00 o 
   3   8  10        9.71       11.14      2.83 o 
   4   8  10       30.06       28.65      4.54 o 
  -7   9  10        7.66        5.77      3.02 o 
  -6   9  10        0.79       -0.68      1.88 o 
  -5   9  10        1.10       -0.14      1.73 o 
  -4   9  10       11.23        6.27      2.25 o 
  -3   9  10        1.03        0.72      1.43 o 
  -2   9  10        8.31        6.15      1.65 o 
  -1   9  10       46.53       48.02      3.60 o 
   0   9  10        8.86        7.22      3.85 o 
   1   9  10       81.67       81.08      6.20 o 
   2   9  10       25.30       26.08      4.23 o 
   3   9  10       47.30       48.00      5.28 o 
   4   9  10       81.71       74.95      6.19 o 
  -7  10  10        3.52       -3.42      2.56 o 
  -6  10  10        2.29       -1.85      1.94 o 
  -5  10  10       12.22       14.04      2.69 o 
  -4  10  10      196.18      201.33      7.54 o 
  -3  10  10      266.62      273.48      7.65 o 
  -2  10  10       75.18       68.92      4.20 o 
  -1  10  10      187.02      166.76      6.55 o 
   0  10  10      276.41      275.34      9.82 o 
   1  10  10        0.26        1.28      2.42 o 
   2  10  10       40.22       39.66      4.81 o 
   3  10  10       21.29       13.58      9.62 o 
  -6  11  10        5.77        3.20      3.27 o 
  -5  11  10        4.16        4.45      2.30 o 
  -4  11  10        3.09        2.46      3.35 o 
  -3  11  10       15.41       10.35      2.86 o 
  -2  11  10       97.28       96.57      5.00 o 
  -1  11  10        0.85        0.86      1.85 o 
   0  11  10        0.02        2.57      2.67 o 
   1  11  10        0.03       -3.38      2.25 o 
   2  11  10       11.78       13.89      3.70 o 
   3  11  10       54.39       54.49      9.62 o 
  -5  12  10        1.76        1.89      2.32 o 
  -4  12  10        1.75        0.06      2.25 o 
  -3  12  10       23.97       17.26      3.77 o 
  -2  12  10        2.82        2.88      2.35 o 
  -1  12  10       57.69       48.99      4.11 o 
   0  12  10       10.06       12.19      3.33 o 
   1  12  10        3.49        4.49      3.02 o 
   2  12  10       50.96       55.81     15.61 o 
  -4  13  10       47.06       47.18     15.18 o 
  -3  13  10        3.55        5.56      3.02 o 
  -2  13  10       19.88       18.35      3.12 o 
  -1  13  10        0.37        4.30      2.86 o 
   0  13  10       28.29       28.28      4.84 o 
   1  13  10       12.45        9.44      3.47 o 
  -2  14  10        3.59       -1.46      2.86 o 
  -8   1  11        8.79        9.35      6.20 o 
  -7   1  11       25.36       21.88      3.33 o 
  -6   1  11      512.50      525.23     12.85 o 
  -5   1  11      571.64      581.89     13.15 o 
  -4   1  11     1783.13     1770.91     29.08 o 
  -3   1  11      476.77      437.21     10.58 o 
  -2   1  11      151.54      143.85      5.89 o 
  -1   1  11      123.42      121.46      3.50 o 
   0   1  11      686.04      700.54      9.69 o 
   1   1  11      128.53      121.86      3.73 o 
   2   1  11       39.02       43.22      5.34 o 
   3   1  11       95.35      101.97      5.89 o 
   4   1  11        0.01        0.83      2.25 o 
   5   1  11        0.85        1.50      2.72 o 
  -9   2  11       16.01       16.68      5.13 o 
  -8   2  11       99.87       97.69      6.19 o 
  -7   2  11      168.92      181.44      6.09 o 
  -6   2  11      195.87      176.89      5.76 o 
  -5   2  11       24.72       22.86      2.63 o 
  -4   2  11      134.01      139.03      4.92 o 
  -3   2  11      161.16      168.73      5.07 o 
  -2   2  11      104.55       93.02      3.88 o 
  -1   2  11      252.60      238.50      7.03 o 
   0   2  11        0.42       -0.08      1.16 o 
   1   2  11      301.19      297.98      7.10 o 
   2   2  11        0.93       -0.86      2.57 o 
   3   2  11        0.16       -1.50      2.12 o 
   4   2  11       23.07       27.43      4.28 o 
   5   2  11        1.99       -1.63      2.56 o 
  -9   3  11       30.15       32.74     11.12 o 
  -8   3  11      393.61      408.84      9.78 o 
  -7   3  11        2.85        2.18      1.92 o 
  -6   3  11        3.19        0.74      2.34 o 
  -5   3  11        5.75        5.27      1.73 o 
  -4   3  11        0.46        0.49      2.81 o 
  -3   3  11      393.79      385.76      8.12 o 
  -2   3  11     4151.91     4118.01     42.21 o 
  -1   3  11       29.34       20.95      2.30 o 
   0   3  11       25.43       26.32      2.11 o 
   1   3  11        2.19       -0.21      2.27 o 
   2   3  11       32.31       30.02      4.35 o 
   3   3  11        0.53        1.50      2.12 o 
   4   3  11       14.64        9.01      5.56 o 
   5   3  11       28.32       26.24      4.38 o 
  -9   4  11       21.37       26.20      4.70 o 
  -8   4  11       20.89       14.60      3.47 o 
  -7   4  11       88.06       93.01      4.69 o 
  -6   4  11       43.27       43.13      3.82 o 
  -5   4  11       98.57      101.94      4.44 o 
  -4   4  11       59.58       56.65      3.46 o 
  -3   4  11      101.38      106.68      4.27 o 
  -2   4  11      149.48      168.33      9.24 o 
  -1   4  11     1080.16     1054.11     15.24 o 
   0   4  11      192.33      176.63      7.95 o 
   1   4  11      112.56      116.92      4.65 o 
   2   4  11       72.07       79.90      4.18 o 
   3   4  11       27.09       29.79      3.90 o 
   4   4  11       41.18       51.07      7.70 o 
   5   4  11        1.37        2.12      2.98 o 
  -8   5  11        5.88        9.90      3.21 o 
  -7   5  11       14.75       16.69      2.63 o 
  -6   5  11       47.34       51.64      5.52 o 
  -5   5  11        8.63        5.52      1.88 o 
  -4   5  11      244.97      248.84      6.83 o 
  -3   5  11      208.00      204.22      5.91 o 
  -2   5  11      118.67      123.80      4.60 o 
  -1   5  11        7.89        6.03      2.01 o 
   0   5  11     1371.95     1371.17     18.24 o 
   1   5  11        7.16        6.46      2.78 o 
   2   5  11       20.60       22.74      2.79 o 
   3   5  11        1.11        1.87      2.36 o 
   4   5  11        0.66       -1.50      3.21 o 
   5   5  11        6.36        4.92      3.02 o 
  -8   6  11        0.88       -1.50      2.42 o 
  -7   6  11       13.91       14.90      2.69 o 
  -6   6  11        8.99       12.78      2.50 o 
  -5   6  11       11.69       12.54      2.69 o 
  -4   6  11      156.25      162.31      5.76 o 
  -3   6  11       77.51       67.25      3.70 o 
  -2   6  11        2.13        1.50      1.66 o 
  -1   6  11      145.10      140.80      5.00 o 
   0   6  11      769.12      761.62     15.70 o 
   1   6  11      167.87      190.10      7.56 o 
   2   6  11       10.23        9.79      2.86 o 
   3   6  11        3.26        2.57      2.42 o 
   4   6  11        0.51       -0.43      2.42 o 
  -8   7  11       40.65       47.00      4.43 o 
  -7   7  11        0.17        1.27      2.05 o 
  -6   7  11       14.23       15.02      2.72 o 
  -5   7  11       32.16       41.96      3.61 o 
  -4   7  11        0.36        0.50      1.69 o 
  -3   7  11      234.69      202.22      6.75 o 
  -2   7  11        2.40        2.61      1.55 o 
  -1   7  11        4.27        3.91      2.30 o 
   0   7  11       54.20       56.98      5.32 o 
   1   7  11        2.77        1.92      2.12 o 
   2   7  11      367.04      377.21     11.17 o 
   3   7  11       29.74       41.90      7.27 o 
   4   7  11        3.06        3.93      3.16 o 
  -7   8  11        0.19        3.09      1.85 o 
  -6   8  11       19.97       18.04      3.21 o 
  -5   8  11       21.63       15.24      2.69 o 
  -4   8  11       32.41       33.01      3.25 o 
  -3   8  11        2.07        1.03      1.50 o 
  -2   8  11        6.06        9.68      2.19 o 
  -1   8  11        0.22       -0.43      1.38 o 
   0   8  11        3.48        5.42      2.25 o 
   1   8  11        7.62        0.48      2.78 o 
   2   8  11      327.87      319.99     10.70 o 
   3   8  11       14.02        7.70      4.70 o 
   4   8  11        2.84        2.67      3.16 o 
  -7   9  11        1.74       -3.21      2.42 o 
  -6   9  11       33.06       43.41      3.98 o 
  -5   9  11       59.46       61.60      5.32 o 
  -4   9  11       12.68        9.66      3.99 o 
  -3   9  11        1.55       -0.75      1.55 o 
  -2   9  11        8.33        4.30      1.88 o 
  -1   9  11      106.11      116.49      4.36 o 
   0   9  11       25.79       27.92      5.77 o 
   1   9  11       33.75       34.33      4.38 o 
   2   9  11        0.30        2.06      2.56 o 
   3   9  11        0.60        0.00      4.28 o 
  -6  10  11        0.59       -0.48      2.19 o 
  -5  10  11        3.20        5.29      2.25 o 
  -4  10  11        6.24       11.24      5.99 o 
  -3  10  11        1.61        2.14      2.22 o 
  -2  10  11       26.27       17.50      3.03 o 
  -1  10  11        1.22        2.37      1.88 o 
   0  10  11       12.79       12.01      3.16 o 
   1  10  11        8.65        4.75      2.86 o 
   2  10  11        0.00       -2.44      2.56 o 
   3  10  11       10.25       14.26      3.77 o 
  -6  11  11        0.10        2.99      2.77 o 
  -5  11  11        5.75        7.90      2.60 o 
  -4  11  11        8.74       15.30      3.47 o 
  -3  11  11       51.20       65.73      4.51 o 
  -2  11  11       99.58      113.87      5.51 o 
  -1  11  11       47.57       54.26      4.18 o 
   0  11  11        0.38        1.74      2.56 o 
   1  11  11       14.21       15.81      3.77 o 
   2  11  11        0.23        2.61      3.63 o 
  -5  12  11        2.74        1.86      2.44 o 
  -4  12  11        5.95        4.66      4.70 o 
  -3  12  11        0.37        3.42      3.02 o 
  -2  12  11        7.55        8.44      2.79 o 
  -1  12  11       13.12       17.56      3.70 o 
   0  12  11       11.91       13.63      7.70 o 
   1  12  11       22.10       21.69      4.38 o 
  -3  13  11        9.49        7.13      3.16 o 
  -2  13  11        8.21        3.96      2.54 o 
  -1  13  11        4.75        1.52      2.67 o 
  -8   0  12       28.32       32.50      6.41 o 
  -7   0  12        8.69        5.99      3.85 o 
  -6   0  12      223.81      218.93     11.97 o 
  -5   0  12      237.46      252.28     12.40 o 
  -4   0  12     2104.86     1928.44     41.48 o 
  -3   0  12       26.18       27.79      4.70 o 
  -2   0  12      112.19       85.52      6.84 o 
  -1   0  12        1.16        1.07      1.51 o 
   0   0  12       25.19       38.68      3.47 o 
   1   0  12      669.66      658.76     27.79 o 
   2   0  12       24.32       32.50      5.56 o 
   3   0  12      125.82      122.29      9.41 o 
   4   0  12        1.71        2.14      3.85 o 
  -9   1  12        5.08        5.13      4.28 o 
  -8   1  12       42.43       45.15      6.20 o 
  -7   1  12       29.44       33.64      4.07 o 
  -6   1  12      147.41      152.09      8.77 o 
  -5   1  12       48.93       54.07     10.26 o 
  -4   1  12      128.48      134.74      6.19 o 
  -3   1  12      161.51      157.19      8.34 o 
  -2   1  12       40.64       43.17      2.94 o 
  -1   1  12      163.55      148.25      4.84 o 
   0   1  12       45.80       46.84      2.60 o 
   1   1  12      224.78      226.51      6.98 o 
   2   1  12        2.17        0.49      4.06 o 
   3   1  12       13.26       15.51      3.33 o 
   4   1  12        0.47        2.79      2.86 o 
  -9   2  12        0.01        1.71      3.85 o 
  -8   2  12       33.28       25.08      4.49 o 
  -7   2  12       18.86       12.93      5.13 o 
  -6   2  12      554.12      564.78     13.75 o 
  -5   2  12        0.49        0.19      2.57 o 
  -4   2  12      143.63      134.63      6.19 o 
  -3   2  12      106.63      108.12     11.33 o 
  -2   2  12      404.06      367.36      7.80 o 
  -1   2  12      400.50      372.28      7.98 o 
   0   2  12        0.05       -1.84      1.30 o 
   1   2  12       12.99       12.81      2.22 o 
   2   2  12        0.42       -1.02      2.14 o 
   3   2  12       82.51       87.76      5.74 o 
   4   2  12        5.85        3.94      2.86 o 
  -8   3  12        0.01       -1.92      2.42 o 
  -7   3  12        1.76       -0.07      1.95 o 
  -6   3  12        0.12       -2.06      1.73 o 
  -5   3  12       78.79       79.94      7.96 o 
  -4   3  12       12.11       16.81      2.30 o 
  -3   3  12      248.40      232.29      6.28 o 
  -2   3  12      614.83      606.33     10.69 o 
  -1   3  12       49.82       47.32      4.97 o 
   0   3  12       59.13       60.45      3.53 o 
   1   3  12        2.01        3.42      1.73 o 
   2   3  12        5.05        4.25      2.36 o 
   3   3  12       67.88       58.04      5.14 o 
   4   3  12        0.99       -0.21      2.42 o 
  -8   4  12       97.87      100.88      6.75 o 
  -7   4  12       35.33       33.90      3.37 o 
  -6   4  12        0.68       -1.08      1.63 o 
  -5   4  12        0.56       -0.83      1.55 o 
  -4   4  12       39.30       39.16      3.39 o 
  -3   4  12      182.92      168.01      7.25 o 
  -2   4  12       22.96       25.42      2.63 o 
  -1   4  12      100.85       87.34      5.47 o 
   0   4  12      429.91      441.11      8.95 o 
   1   4  12       47.29       54.50      4.38 o 
   2   4  12        8.25        7.41      2.67 o 
   3   4  12       15.63       13.77      3.85 o 
   4   4  12        8.32        8.55      3.02 o 
  -8   5  12       43.03       46.91      4.18 o 
  -7   5  12        0.02       -0.96      1.85 o 
  -6   5  12      101.91       98.60      4.93 o 
  -5   5  12      144.69      134.50     11.74 o 
  -4   5  12      140.67      141.62      4.53 o 
  -3   5  12       45.30       45.06      3.33 o 
  -2   5  12       18.08       24.12      3.27 o 
  -1   5  12       58.04       58.79      3.53 o 
   0   5  12      179.36      183.27      5.82 o 
   1   5  12       12.21       10.80      2.98 o 
   2   5  12       43.08       42.20      4.51 o 
   3   5  12       16.68       18.90      3.59 o 
   4   5  12        0.06        0.83      4.49 o 
  -8   6  12        0.05       -2.34      5.99 o 
  -7   6  12        1.38        1.47      1.96 o 
  -6   6  12        1.33        1.84      1.94 o 
  -5   6  12      223.08      201.73      6.74 o 
  -4   6  12       33.60       29.95      3.04 o 
  -3   6  12        3.59        0.86      1.48 o 
  -2   6  12       74.82       86.28      5.22 o 
  -1   6  12       19.52       16.54      2.75 o 
   0   6  12        0.31        2.01      1.95 o 
   1   6  12        3.33        4.25      6.20 o 
   2   6  12      373.45      409.38     11.92 o 
   3   6  12       12.30       16.25      5.13 o 
  -7   7  12       69.19       61.80      5.80 o 
  -6   7  12        4.29        0.57      1.94 o 
  -5   7  12       20.45       24.36      3.21 o 
  -4   7  12      152.29      181.23      7.71 o 
  -3   7  12       68.46       70.62      4.11 o 
  -2   7  12       14.78       10.53      2.19 o 
  -1   7  12       40.35       42.78      3.44 o 
   0   7  12        0.36        1.77      2.57 o 
   1   7  12        6.20        6.93      2.77 o 
   2   7  12       59.53       65.05      5.42 o 
   3   7  12        2.90        6.41      4.28 o 
  -7   8  12      112.06      116.95      5.91 o 
  -6   8  12        1.62       -0.49      2.05 o 
  -5   8  12        0.83        0.64      2.05 o 
  -4   8  12        0.00       -0.73      2.14 o 
  -3   8  12       68.64       62.46      6.16 o 
  -2   8  12       87.30       79.67      4.43 o 
  -1   8  12       32.23       33.63      3.59 o 
   0   8  12      126.35      122.57     16.46 o 
   1   8  12       34.39       47.65     16.03 o 
   2   8  12        0.36        5.22      2.86 o 
   3   8  12        5.92        9.41      5.13 o 
  -6   9  12        0.05        2.18      2.47 o 
  -5   9  12       17.00       15.60      2.94 o 
  -4   9  12       25.27       27.98      4.07 o 
  -3   9  12        4.44       -1.00      1.73 o 
  -2   9  12       39.18       45.59      6.31 o 
  -1   9  12        2.34        3.42      1.97 o 
   0   9  12        0.26        0.66      2.25 o 
   1   9  12        0.00       -2.38      3.63 o 
   2   9  12        4.00        4.96      5.99 o 
  -6  10  12       23.64       29.59      3.75 o 
  -5  10  12       52.08       53.23      4.33 o 
  -4  10  12       12.38       11.97      3.33 o 
  -3  10  12       71.94       74.51      4.68 o 
  -2  10  12       27.91       24.65      3.08 o 
  -1  10  12        7.77        3.85      2.72 o 
   0  10  12       30.58       33.81      4.70 o 
   1  10  12        3.75        2.00      5.13 o 
  -5  11  12        2.74        8.45      3.16 o 
  -4  11  12       11.82       11.46      3.16 o 
  -3  11  12        2.82        1.86      3.56 o 
  -2  11  12       36.26       37.80      5.00 o 
  -1  11  12       16.24       15.61      3.63 o 
   0  11  12        5.14        7.27      5.99 o 
   1  11  12        0.07        0.64      2.72 o 
  -3  12  12        2.87        5.67      5.34 o 
  -2  12  12       10.87       15.92      3.12 o 
  -1  12  12        8.40        5.64      3.16 o 
  -8   1  13        7.67        7.43      3.16 o 
  -7   1  13       30.74       35.04      4.38 o 
  -6   1  13       60.12       51.26      5.99 o 
  -5   1  13       74.62       77.83      5.44 o 
  -4   1  13        6.92        2.11      1.95 o 
  -3   1  13      124.35      119.15      6.05 o 
  -2   1  13      255.00      262.19     16.46 o 
  -1   1  13       20.49       23.18      2.63 o 
   0   1  13      177.76      174.51      7.07 o 
   1   1  13       21.64       17.68      7.48 o 
   2   1  13        8.91        9.41      3.02 o 
   3   1  13        3.98        3.95      2.56 o 
   4   1  13        3.59        0.24      2.67 o 
  -8   2  13        6.90        8.16      3.16 o 
  -7   2  13       52.03       58.75      5.28 o 
  -6   2  13        2.66        1.50      2.42 o 
  -5   2  13        4.08        3.76      2.57 o 
  -4   2  13      201.94      201.97      9.83 o 
  -3   2  13      110.15      131.34      7.27 o 
  -2   2  13        0.17        0.32      1.92 o 
  -1   2  13       98.88       86.23      4.18 o 
   0   2  13        5.35        3.74      1.63 o 
   1   2  13       30.75       39.67      3.29 o 
   2   2  13      120.16      125.96     13.04 o 
   3   2  13       41.27       38.24      4.68 o 
  -8   3  13       15.61       15.02      3.47 o 
  -7   3  13       42.02       49.71      5.77 o 
  -6   3  13        0.26       -0.43      2.12 o 
  -5   3  13      108.90      111.60      6.35 o 
  -4   3  13        9.58        6.09      2.57 o 
  -3   3  13       39.25       43.06      5.13 o 
  -2   3  13       52.67       49.83      3.37 o 
  -1   3  13       49.65       31.74      2.94 o 
   0   3  13       26.38       23.73      3.28 o 
   1   3  13        0.21        2.19      2.35 o 
   2   3  13        1.75       -1.07      2.12 o 
   3   3  13        0.01       -1.71      3.63 o 
  -8   4  13        0.54       -1.56      2.56 o 
  -7   4  13       14.98       18.41      3.77 o 
  -6   4  13       66.96       86.20      5.74 o 
  -5   4  13       27.77       22.42      4.06 o 
  -4   4  13       51.52       37.81      4.07 o 
  -3   4  13       98.53       83.01      4.55 o 
  -2   4  13       96.27       90.54      4.81 o 
  -1   4  13      289.09      316.24      7.89 o 
   0   4  13      224.48      248.53     10.69 o 
   1   4  13        2.07        1.25      2.25 o 
   2   4  13       34.43       31.64      5.99 o 
   3   4  13        7.98        5.88      3.21 o 
  -8   5  13        4.93        1.98      2.86 o 
  -7   5  13        7.55        6.46      2.32 o 
  -6   5  13        4.28        2.47      2.11 o 
  -5   5  13       78.14       95.38      4.94 o 
  -4   5  13        5.04        2.00      1.63 o 
  -3   5  13       74.88       64.20      3.93 o 
  -2   5  13        8.16        5.61      2.43 o 
  -1   5  13        0.03       -0.75      1.55 o 
   0   5  13        8.32        6.82      2.56 o 
   1   5  13        0.34        1.20      2.25 o 
   2   5  13       16.63       17.53      5.56 o 
   3   5  13       72.33       89.37      9.41 o 
  -7   6  13       43.20       40.31      4.00 o 
  -6   6  13       12.04       15.33      3.51 o 
  -5   6  13      140.74      149.24      6.00 o 
  -4   6  13       85.90       97.48      4.93 o 
  -3   6  13       11.36       18.51      2.63 o 
  -2   6  13       30.06       29.34      3.04 o 
  -1   6  13        0.92        2.28      1.73 o 
   0   6  13        2.80        4.36      4.49 o 
   1   6  13        2.09        1.50      2.72 o 
   2   6  13      110.12      145.38     11.54 o 
   3   6  13        1.57        3.42      4.28 o 
  -7   7  13        0.64       -1.08      2.87 o 
  -6   7  13       18.80       19.31      3.00 o 
  -5   7  13        6.27        2.58      2.19 o 
  -4   7  13        2.26       -0.41      1.85 o 
  -3   7  13      177.17      175.02      6.16 o 
  -2   7  13       34.61       34.83      5.80 o 
  -1   7  13        0.00       -2.33      1.55 o 
   0   7  13        3.28       -0.45      5.34 o 
   1   7  13      127.74      137.79     10.90 o 
   2   7  13        9.38        4.28      4.28 o 
  -6   8  13        3.57        0.33      2.29 o 
  -5   8  13       16.36       14.30      3.99 o 
  -4   8  13        0.55       -1.53      3.21 o 
  -3   8  13        3.50        4.92      2.37 o 
  -2   8  13        0.11        0.35      1.80 o 
  -1   8  13       23.30       26.17      3.19 o 
   0   8  13       28.44       26.53      4.07 o 
   1   8  13       14.76       17.34      3.63 o 
   2   8  13        6.32        8.53      3.42 o 
  -6   9  13        0.10        1.07      2.72 o 
  -5   9  13       29.06       31.00      4.54 o 
  -4   9  13        0.59        0.43      2.42 o 
  -3   9  13       31.00       40.63      3.76 o 
  -2   9  13        8.31        6.41      2.47 o 
  -1   9  13       10.75       15.18      3.85 o 
   0   9  13       32.25       34.34      4.84 o 
   1   9  13        0.74        4.61      4.70 o 
  -5  10  13        7.56        6.99      4.92 o 
  -4  10  13        2.84        5.54      2.86 o 
  -3  10  13       48.60       58.02      4.51 o 
  -2  10  13        2.78        1.71      2.22 o 
  -1  10  13       22.78       19.68      3.93 o 
   0  10  13        5.62        7.70      3.33 o 
  -3  11  13       18.73       18.20      3.02 o 
  -2  11  13       23.78       27.96      3.53 o 
  -1  11  13        0.92        2.99      3.85 o 
  -8   0  14       15.59       26.51      6.41 o 
  -7   0  14        2.86        2.14      3.85 o 
  -6   0  14        3.28        0.43      3.42 o 
  -5   0  14       17.05       12.40      4.28 o 
  -4   0  14        2.57        2.99      3.42 o 
  -3   0  14       72.63       67.56      7.27 o 
  -2   0  14      317.27      343.78     14.54 o 
  -1   0  14      250.39      255.27     12.40 o 
   0   0  14      138.86      137.26      8.98 o 
   1   0  14       45.74       45.32      6.41 o 
   2   0  14       85.04       85.09      8.55 o 
   3   0  14      105.47       85.09      8.98 o 
  -8   1  14       10.10       17.30      4.07 o 
  -7   1  14        4.72        3.21      2.72 o 
  -6   1  14       15.14       11.70      4.28 o 
  -5   1  14       13.04        6.77      2.56 o 
  -4   1  14       26.63       32.35      3.93 o 
  -3   1  14       15.26       16.67      3.16 o 
  -2   1  14        0.23       -0.43      1.95 o 
  -1   1  14        4.36        2.37      2.57 o 
   0   1  14        3.89        4.45      1.88 o 
   1   1  14       43.71       36.77      5.99 o 
   2   1  14       17.31       24.29      4.28 o 
   3   1  14        9.76        6.00      6.41 o 
  -8   2  14       27.17       34.77      4.84 o 
  -7   2  14        7.83        6.30      2.86 o 
  -6   2  14       15.50       19.15      4.06 o 
  -5   2  14       50.85       47.85      5.34 o 
  -4   2  14       70.57       76.09     11.12 o 
  -3   2  14       11.25       17.32      3.33 o 
  -2   2  14       51.91       49.69      4.68 o 
  -1   2  14        5.10        5.96      2.93 o 
   0   2  14        0.56        0.60      2.25 o 
   1   2  14      187.24      163.34     10.69 o 
   2   2  14       16.41       12.18      4.28 o 
   3   2  14       11.09       11.54      3.63 o 
  -7   3  14        1.80       -2.38      3.63 o 
  -6   3  14       11.70       14.29      3.47 o 
  -5   3  14        1.84        1.92      2.12 o 
  -4   3  14       90.08       84.48      6.20 o 
  -3   3  14      139.83      142.02      6.95 o 
  -2   3  14        7.07       10.22      2.86 o 
  -1   3  14      177.82      161.37      6.41 o 
   0   3  14       65.43       74.58      5.28 o 
   1   3  14        8.19        4.28      3.85 o 
   2   3  14        5.97       11.54      4.70 o 
  -7   4  14        0.21       -0.64      2.42 o 
  -6   4  14        5.32        2.14      2.42 o 
  -5   4  14        3.72        7.65      4.28 o 
  -4   4  14       23.58       24.32      3.63 o 
  -3   4  14        0.30       -0.26      1.95 o 
  -2   4  14       23.66       22.30      2.79 o 
  -1   4  14       43.73       22.84      2.87 o 
   0   4  14        1.73       -2.08      2.35 o 
   1   4  14        2.02       -1.71      2.25 o 
   2   4  14       10.02        9.41      5.13 o 
  -7   5  14       40.26       47.28     10.05 o 
  -6   5  14       64.48       76.23      6.05 o 
  -5   5  14       23.42       31.10      4.20 o 
  -4   5  14       17.83       14.06      3.85 o 
  -3   5  14      166.34      146.10      7.73 o 
  -2   5  14       10.19        4.94      2.13 o 
  -1   5  14      170.40      163.40      7.98 o 
   0   5  14       11.06       19.90      3.47 o 
   1   5  14        0.02       -1.07      2.72 o 
   2   5  14        8.86        9.83      4.70 o 
  -7   6  14       43.74       44.90      7.27 o 
  -6   6  14       29.29       33.80      5.15 o 
  -5   6  14       12.85       12.66      4.28 o 
  -4   6  14      132.47      152.39     18.60 o 
  -3   6  14        4.20       -1.04      1.69 o 
  -2   6  14        2.14        3.10      1.94 o 
  -1   6  14        0.11        0.78      1.80 o 
   0   6  14       40.90       47.10      4.84 o 
   1   6  14       42.08       42.87      4.84 o 
   2   6  14       30.94       42.76      7.70 o 
  -6   7  14       11.33       17.70      3.19 o 
  -5   7  14        0.78       -2.08      2.35 o 
  -4   7  14        5.21        5.84      2.22 o 
  -3   7  14      104.77      102.87      5.26 o 
  -2   7  14       16.59       22.21      3.82 o 
  -1   7  14        0.73        1.57      2.25 o 
   0   7  14       21.07       22.02      3.93 o 
   1   7  14       11.67       11.21      3.39 o 
  -5   8  14      140.27      139.65      7.86 o 
  -4   8  14        0.43       -0.86      2.72 o 
  -3   8  14        6.98        2.72      2.13 o 
  -2   8  14      183.91      213.88      7.84 o 
  -1   8  14      125.99      154.22      8.01 o 
   0   8  14       32.35       40.80      4.98 o 
  -4   9  14        3.30        7.00      3.16 o 
  -3   9  14       22.44       27.06      4.26 o 
  -2   9  14        2.56        0.22      2.13 o 
  -1   9  14        2.50        4.75      2.86 o 
  -7   1  15       33.13       34.06      4.84 o 
  -6   1  15        0.04       -2.99      3.42 o 
  -5   1  15      153.70      152.36     10.90 o 
  -4   1  15      126.88      134.80     14.54 o 
  -3   1  15       16.29       19.24      3.63 o 
  -2   1  15      348.94      367.50     13.68 o 
  -1   1  15        3.86        1.92      2.42 o 
   0   1  15        7.35        0.43      2.99 o 
   1   1  15        1.53        2.99      3.85 o 
   2   1  15        0.04       -2.14      3.85 o 
  -7   2  15       46.60       69.35     17.10 o 
  -6   2  15       74.04       82.39      6.33 o 
  -5   2  15       46.07       49.18      5.14 o 
  -4   2  15       40.55       37.05      5.34 o 
  -3   2  15       67.82       74.20      5.74 o 
  -2   2  15        0.00        1.92      2.78 o 
  -1   2  15        6.08        4.70      3.63 o 
   0   2  15       51.92       53.30      4.84 o 
   1   2  15        4.86        9.83      4.70 o 
  -7   3  15       14.16       12.66      3.77 o 
  -6   3  15       25.35       20.54      4.07 o 
  -5   3  15       17.35       20.49      7.06 o 
  -4   3  15       60.75       66.30     12.83 o 
  -3   3  15       35.86       21.49      4.28 o 
  -2   3  15        6.58        9.96      2.99 o 
  -1   3  15        6.82        1.92      2.42 o 
   0   3  15       80.08       87.44      6.05 o 
   1   3  15        0.04        7.70      4.70 o 
  -6   4  15       27.68       26.22      4.38 o 
  -5   4  15        1.43        3.37      2.56 o 
  -4   4  15      127.09      121.82      7.10 o 
  -3   4  15      176.31      162.15      7.91 o 
  -2   4  15       10.79        2.94      2.25 o 
  -1   4  15      104.15      114.54      5.26 o 
   0   4  15       33.89       33.35      4.54 o 
   1   4  15       14.97       17.96      5.56 o 
  -6   5  15        0.12       -0.45      2.56 o 
  -5   5  15        2.04        1.62      6.63 o 
  -4   5  15       14.51       16.52      3.47 o 
  -3   5  15        7.94        7.18      2.86 o 
  -2   5  15        1.60        0.19      1.88 o 
  -1   5  15       21.87       13.20      3.33 o 
   0   5  15       60.57       72.02      5.89 o 
   1   5  15        1.47       -2.14      4.28 o 
  -5   6  15      137.14      155.61     19.03 o 
  -4   6  15        0.94        2.46      2.56 o 
  -3   6  15       31.70       26.03      4.20 o 
  -2   6  15        1.31       -0.58      2.86 o 
  -1   6  15       12.82       14.86      3.47 o 
   0   6  15        0.52        3.74      3.21 o 
  -5   7  15        2.09        8.01      3.47 o 
  -4   7  15       23.21       24.21      4.70 o 
  -3   7  15        5.49        3.99      2.22 o 
  -2   7  15       70.80       70.72      4.77 o 
  -1   7  15        3.81        6.84      3.02 o 
  -4   8  15        0.22        1.78      2.86 o 
  -3   8  15       31.43       42.91      4.08 o 
  -2   8  15        3.12        1.85      2.13 o 
  -6   0  16       29.00       30.36      6.41 o 
  -5   0  16       16.73       12.83      5.56 o 
  -4   0  16      283.12      318.98     15.82 o 
  -3   0  16        0.76       -0.86      3.42 o 
  -2   0  16       38.77       53.88      7.27 o 
  -1   0  16      200.87      250.14     13.26 o 
  -6   1  16        5.65        4.24      5.34 o 
  -5   1  16       96.64      123.04      7.56 o 
  -4   1  16       32.28       32.04      4.68 o 
  -3   1  16       19.87       20.93      3.77 o 
  -2   1  16       29.15       34.06      4.54 o 
  -1   1  16       23.05       22.61      3.93 o 
  -6   2  16       19.28       17.38      3.93 o 
  -5   2  16       55.70       48.93      5.44 o 
  -4   2  16        4.80        0.86      2.56 o 
  -3   2  16       55.80       72.60      5.89 o 
  -2   2  16       64.13       72.05      5.74 o 
  -1   2  16        3.95       -0.63      3.42 o 
  -5   3  16       21.17       18.81      3.93 o 
  -4   3  16        8.08        6.46      5.13 o 
  -3   3  16      150.80      164.15     11.54 o 
  -2   3  16       28.14       25.02      4.23 o 
  -1   3  16        3.07        7.70      4.70 o 
   0   3  16       79.77       93.21      9.41 o 
  -5   4  16        3.46        5.82      3.42 o 
  -4   4  16        0.05        2.78      2.72 o 
  -3   4  16        6.09        7.70      3.02 o 
  -2   4  16       29.28       46.11      4.98 o 
  -1   4  16       34.37       34.63      6.84 o 
  -4   5  16        7.95        9.62      3.33 o 
  -3   5  16       76.72       65.83      5.89 o 
  -2   5  16       24.13       33.25      4.54 o 
  -1   5  16        2.80       10.86      3.47 o 
  -3   6  16        0.33        2.35      3.02 o 
  -2   6  16        5.22        1.73      3.63 o 
  -4   1  17      213.26      228.31     27.37 o 
  -3   1  17       67.20       87.51      6.65 o 
  -2   1  17       12.90        7.70      3.33 o 
  -3   2  17        0.08        0.00      2.72 o 
                                                 
